# Supplementary material for: Characterization of the Wood Mycobiome of Vitis vinifera in a Vineyard Affected by Esca. Spatial Distribution of Fungal Communities and Their Putative Relation With Leaf Symptoms
Source: Front Plant Sci. 2019 Jul 12;10:910. doi: 10.3389/fpls.2019.00910 (PMC6640213; doi:10.3389/fpls.2019.00910)
Supplement: Supplementary file 1 [file Data_Sheet_1.xls]

## Sheet: bray curtis matrix
C_1	C_11	C_12	C_13	C_14	C_15	C_2	C_3	C_4	C_5	H1_1	H1_2	H1_3	H1_4	H1_5	H1_6	H1_7	H2_1	H2_2	H2_3	H2_4	H2_5	H2_6	H2_7	H3_1	H3_2	H3_3	H3_4	H3_5	H3_6	H3_7	H4_1	H4_2	H4_3	H4_4	H4_5	H4_6	H4_7	H5_1	H5_2	H5_3	H5_4	H5_5	H5_6	H5_7	S1_1	S1_2	S1_3	S1_4	S1_5
C_1	0	0.447186262155946	0.440313172105402	0.413664855235541	0.431083599388422	0.43178124017781	0.53131715630071	0.302207526373799	0.477843138333874	0.417500393566144	0.656857893922994	0.575402503125141	0.782155818447471	0.607810135354935	0.969765290785062	0.713937533136558	0.932967884168504	0.628235249173877	0.637368595772933	0.583217740179765	0.425133591641111	0.625351488371449	0.49475796013461	0.430693324401618	0.835496854907564	0.669785379824122	0.768200349446709	0.878516059541257	0.778763692409314	0.646427805192019	0.959961520599748	0.883479294278368	0.929524355212116	0.272128301737913	0.918930737494534	0.89343792590757	0.776768098501036	0.795426045520095	0.908184710084178	0.409517227761872	0.327952995204971	0.621083137112842	0.705445964495581	0.686400128821513	0.87542983543922	0.838536836682123	0.83715352390875	0.671548664300392	0.790548434616231
C_11	0.447186262155946	0	0.5921329899321	0.448943768537014	0.373360293617889	0.401836690170703	0.330423274539024	0.406263617166289	0.361260485060954	0.432762668753669	0.721689944974493	0.488187895779011	0.720264107923238	0.689630211652324	0.972650068406353	0.757772957339118	0.954715808687885	0.66220894534465	0.540123502863654	0.588733203677511	0.522698536052593	0.707192020071319	0.48914205998605	0.537118401632104	0.771926316023376	0.721429850211852	0.753462881028081	0.895140569168421	0.749595090565982	0.672153116396325	0.984148965634787	0.892769773038173	0.983290712153061	0.487005675948603	0.965340583536496	0.923339042510027	0.836828723538749	0.817371244562607	0.944984334888698	0.414884622268303	0.50825371000096	0.674394830434151	0.779667914156677	0.740169284584593	0.919132056761032	0.906530979537191	0.870940927382879	0.64873878009258	0.838432858503374
C_12	0.440313172105402	0.5921329899321	0	0.453407487702976	0.661195023841871	0.511525222308733	0.660013775042952	0.596767436723564	0.584598128902173	0.575082787267031	0.661476230683135	0.762677099555589	0.822313260982964	0.606232443820225	0.962127360277011	0.709035748596855	0.931296709059919	0.674186207578906	0.571534837589883	0.67924429204901	0.590116737241387	0.502121471343028	0.703932387922178	0.344786562935366	0.832317631964809	0.684143474282802	0.782518249555581	0.844206108650035	0.830592019924246	0.751451146357089	0.948033255279383	0.920948979257463	0.89805734520238	0.579735619176037	0.903979125896934	0.91843526037108	0.773474885121217	0.780712444808503	0.876019308915373	0.642862141357593	0.604988082397901	0.639347347695159	0.625122323560496	0.688506673588437	0.891289164249501	0.850563085845303	0.865138585951351	0.748858035821613	0.824852529544194
C_13	0.413664855235541	0.448943768537014	0.453407487702976	0	0.433908216575635	0.185454440445723	0.483331151954827	0.495987761499404	0.337691167125609	0.494927390414864	0.750357992627802	0.624801594724157	0.791045334397287	0.685626555083815	0.976617351730866	0.797801808582465	0.953199319147131	0.476542741767304	0.479016263725044	0.494439485233951	0.400002204658443	0.618769154894846	0.411980742727719	0.408536323511869	0.856515182874545	0.776154907464675	0.743369282817144	0.910507252862658	0.691567122753641	0.729212091045333	0.972259543643193	0.818689898205585	0.91896399489846	0.53112857433552	0.875944067812591	0.862960060141717	0.752756780035586	0.846422779869719	0.868503175374327	0.543616701252747	0.538462201571504	0.626874832350548	0.71666929352109	0.690482763455985	0.856723077225465	0.826774327655563	0.79823726881441	0.634559100659337	0.773598272138229
C_14	0.431083599388422	0.373360293617889	0.661195023841871	0.433908216575635	0	0.410351168605747	0.443640332773818	0.273106458206729	0.350568778001699	0.241046775190604	0.762356412127151	0.619298126349807	0.772273616902299	0.738254529805898	0.976516733478643	0.796783689017791	0.953264383682493	0.624676590168341	0.548852941545383	0.563525880238319	0.488505601505801	0.730740596480675	0.494040361763689	0.591415561867948	0.813680947240199	0.768509166057144	0.745440541358347	0.916413807563059	0.693836497894689	0.740580592235836	0.973031096910418	0.881815285021886	0.970392562424036	0.502270611259952	0.957322825905988	0.915575496749382	0.842658426916517	0.848464486719812	0.940505006642561	0.504182418361691	0.336899301629249	0.704543730223549	0.807868758339491	0.765565747392616	0.910857230929285	0.898180071699343	0.871449112355338	0.609399754368183	0.848896924630964
C_15	0.43178124017781	0.401836690170703	0.511525222308733	0.185454440445723	0.410351168605747	0	0.368954893051092	0.505315007052563	0.302216857157853	0.538874166097075	0.732931911974031	0.578617428053934	0.791050328100389	0.70730860482611	0.978390017127477	0.805923977185877	0.956050541876842	0.510665340005374	0.49559394583026	0.477186622032276	0.433624389521977	0.663411804974519	0.430629060483043	0.454990100263089	0.871190829220794	0.763119107872855	0.703182404374975	0.899024727727192	0.732825598862847	0.741909871026192	0.973990887161619	0.858143287391734	0.927817668373335	0.518558095805912	0.916346751163092	0.897747950579513	0.787706586858179	0.845379679475919	0.90712143928036	0.566852126369289	0.557668787194747	0.678707749702067	0.772285831118381	0.737994579945799	0.895654679736557	0.874677951607775	0.826333666333666	0.628859972810254	0.794302118506393
C_2	0.53131715630071	0.330423274539024	0.660013775042952	0.483331151954827	0.443640332773818	0.368954893051092	0	0.499975253650087	0.331682846493889	0.604710334726692	0.679074165122348	0.52152087218688	0.669481413492428	0.645583658531514	0.967674107427309	0.725107555170386	0.94062525067637	0.560960443194505	0.570251354810599	0.411733789647375	0.626911592121182	0.685122681679581	0.510869416450343	0.584611395359133	0.802306901153451	0.672922343907999	0.626542640237225	0.877018194969474	0.697726718508684	0.633419057830296	0.9749046164813	0.863012200988324	0.974533389892134	0.585476042957456	0.955756398765063	0.915622833991353	0.795418186472132	0.792299378339223	0.934266943096504	0.468614995403363	0.62246260018056	0.685806700495564	0.744045148975019	0.741237574187124	0.905333771785597	0.879404986381731	0.850365217019594	0.613740784925515	0.816331744815099
C_3	0.302207526373799	0.406263617166289	0.596767436723564	0.495987761499404	0.273106458206729	0.505315007052563	0.499975253650087	0	0.415720676106619	0.301282188956423	0.663715736349727	0.568462822176896	0.781826926634356	0.675774033199244	0.968692803475412	0.74980140496254	0.948567445614293	0.644291842245901	0.643991661696877	0.537728199710067	0.460781682805798	0.6489342084594	0.537266611405987	0.526878302168702	0.866145035227244	0.692767132746418	0.671638468388246	0.880048917144418	0.787121463682832	0.667826073834871	0.964376299800188	0.863065754357448	0.964690277629553	0.336279281033028	0.948029683022362	0.9281606435577	0.796508350646632	0.794342053493593	0.932048698810909	0.436681799536976	0.283632417995159	0.640572345387419	0.733449755134581	0.701935593894779	0.939715374034494	0.924011106328751	0.841741137321203	0.717711734646817	0.83832194991295
C_4	0.477843138333874	0.361260485060954	0.584598128902173	0.337691167125609	0.350568778001699	0.302216857157853	0.331682846493889	0.415720676106619	0	0.496998030555078	0.733856910505887	0.570380980751314	0.760841700491348	0.701602870382056	0.974743981342621	0.776418198395814	0.945141823707825	0.562891699908274	0.475693043558572	0.425705794947994	0.490995053766098	0.653596584971276	0.455756264737206	0.490576192193525	0.760040067255751	0.746333170042936	0.609474505047004	0.900469442816946	0.639753596608808	0.688650790077882	0.966833142126993	0.818233245876696	0.904109411291474	0.528233048310761	0.890290741571558	0.875709166651957	0.752130710780649	0.829801736850729	0.876155611463465	0.448129073260227	0.515994217114774	0.613384186807825	0.712137180987605	0.677543282696476	0.842163887740572	0.81046782095968	0.80782445392728	0.602614604495266	0.77280371982588
C_5	0.417500393566144	0.432762668753669	0.575082787267031	0.494927390414864	0.241046775190604	0.538874166097075	0.604710334726692	0.301282188956423	0.496998030555078	0	0.76590629364386	0.601667259442292	0.76644653099121	0.713030347890451	0.977088144320573	0.775403016120645	0.967464895846859	0.737572874143557	0.667632042803145	0.708798622990533	0.544723335385268	0.711838468476332	0.57264445419755	0.604807329206824	0.855143373333052	0.790655210972554	0.827026449372161	0.909674210395424	0.916180148131147	0.777499256220842	0.99628511411454	0.927011660402814	0.995453965010854	0.505224229732439	0.976908129115837	0.928403694254587	0.896979013500869	0.861796325317133	0.95522336241401	0.601725003692217	0.286045049304665	0.707497190560283	0.817949256409767	0.761990136725055	0.941048603484778	0.930590777397189	0.923816899878632	0.83030857337325	0.917574738817275
H1_1	0.656857893922994	0.721689944974493	0.661476230683135	0.750357992627802	0.762356412127151	0.732931911974031	0.679074165122348	0.663715736349727	0.733856910505887	0.76590629364386	0	0.637878356580321	0.740216824900548	0.629410010350696	0.913822310326185	0.579536613214506	0.921935242373199	0.710232517251989	0.674740439296708	0.579817187933504	0.714395244296937	0.648475833888974	0.686889966335669	0.555894499718416	0.802925221451624	0.519236332079838	0.653212576638418	0.77421909575831	0.863443662245731	0.601703134698945	0.9460399227302	0.937877864895492	0.96646584174472	0.551040705835171	0.951728316473268	0.941039901588787	0.752899827962891	0.691939154389747	0.960626916524702	0.536651457142358	0.747977109395795	0.729500962192352	0.731592842475799	0.75692244675041	0.963327612681781	0.933120733021919	0.83290413054564	0.679050350637454	0.81692294338766
H1_2	0.575402503125141	0.488187895779011	0.762677099555589	0.624801594724157	0.619298126349807	0.578617428053934	0.52152087218688	0.568462822176896	0.570380980751314	0.601667259442292	0.637878356580321	0	0.585268156084495	0.712147527584798	0.964328783403534	0.747200281192334	0.939953224432076	0.717462337298207	0.721040882709357	0.687709680956036	0.69435418149558	0.804942043907137	0.606181580014347	0.660919102526999	0.850779460982913	0.728412643665372	0.657528493859177	0.822428232343589	0.860626426578747	0.634077216163967	0.945091789639257	0.885563120912625	0.950171576315815	0.53485939951143	0.927152367361272	0.92699789178993	0.745970000305496	0.749792555141738	0.954342094751138	0.49507874015748	0.658149791197783	0.701030491247883	0.828099580038591	0.747102058238958	0.964658442128798	0.941087450005405	0.869659585615029	0.716876463700234	0.849034439100159
H1_3	0.782155818447471	0.720264107923238	0.822313260982964	0.791045334397287	0.772273616902299	0.791050328100389	0.669481413492428	0.781826926634356	0.760841700491348	0.76644653099121	0.740216824900548	0.585268156084495	0	0.635051296461591	0.95168994015389	0.658019864750634	0.96363853836493	0.806202087519606	0.768175213905182	0.810237407589051	0.87275152689793	0.814482486369989	0.779536304317645	0.828076448710717	0.792180652807885	0.657622289061263	0.744657041698006	0.758397623268964	0.874178504095076	0.749326854437751	0.986013585984984	0.893827465768244	0.983641645008408	0.794991126010649	0.949202852555726	0.930553481718389	0.660885134001007	0.731792598754761	0.970622292400502	0.743974019989687	0.836394410549104	0.840133598907551	0.804745934316269	0.844365997159667	0.954448571950551	0.934499475691859	0.86421702525725	0.774913354740701	0.859387597021768
H1_4	0.607810135354935	0.689630211652324	0.606232443820225	0.685626555083815	0.738254529805898	0.70730860482611	0.645583658531514	0.675774033199244	0.701602870382056	0.713030347890451	0.629410010350696	0.712147527584798	0.635051296461591	0	0.947174227524666	0.496492033899832	0.924137699073373	0.713820501458207	0.684792203238171	0.658467822343856	0.708657217640377	0.642985555762197	0.731777700383104	0.605786411652873	0.577128836329995	0.558619569300748	0.705701003858864	0.800526917735479	0.832563788086478	0.620404619258487	0.962658913402885	0.94185742990172	0.963958423027246	0.579043593362634	0.94966760966775	0.936303687421275	0.716738599234176	0.702050706433624	0.961993753777957	0.596973147357434	0.731006615500228	0.762063183669124	0.761894766302827	0.781653274128644	0.938915328696198	0.909198789580902	0.857137783670522	0.739459697628948	0.821847638702661
H1_5	0.969765290785062	0.972650068406353	0.962127360277011	0.976617351730866	0.976516733478643	0.978390017127477	0.967674107427309	0.968692803475412	0.974743981342621	0.977088144320573	0.913822310326185	0.964328783403534	0.95168994015389	0.947174227524666	0	0.887196674412791	0.266893290999448	0.978707367627662	0.973568173420372	0.971110564938029	0.978492790823591	0.963880469109549	0.978238907298149	0.969026677965111	0.947854224139719	0.937948443997528	0.960897531152483	0.946578719996628	0.982438307513318	0.946659771016871	0.961770230082955	0.996252574036398	0.980557987562167	0.957956610504117	0.972660312269151	0.98256027209977	0.948704608299371	0.900706752599971	0.983105896247609	0.938353612105698	0.975910722803846	0.967406803829701	0.964802271053057	0.975977984105347	0.990445251289891	0.97887869520897	0.974361755984668	0.970231315474935	0.980165851262774
H1_6	0.713937533136558	0.757772957339118	0.709035748596855	0.797801808582465	0.796783689017791	0.805923977185877	0.725107555170386	0.74980140496254	0.776418198395814	0.775403016120645	0.579536613214506	0.747200281192334	0.658019864750634	0.496492033899832	0.887196674412791	0	0.800175183605895	0.813079831768497	0.739251298489695	0.728971102521627	0.815806460217119	0.703367159885276	0.776773950686994	0.747723796635143	0.760760108519234	0.494272430981595	0.752791783957682	0.691457662287527	0.858133340383484	0.550726519199081	0.8724324084646	0.901735494128178	0.899674016481403	0.696843212331356	0.944905743301574	0.891776620344977	0.711172612172852	0.616433001779488	0.961816929914245	0.630271104609945	0.754003434909817	0.753314061379448	0.77142224146786	0.800405543825909	0.817897182102818	0.800411211913529	0.810370928653573	0.746930124330925	0.859772213291191
H1_7	0.932967884168504	0.954715808687885	0.931296709059919	0.953199319147131	0.953264383682493	0.956050541876842	0.94062525067637	0.948567445614293	0.945141823707825	0.967464895846859	0.921935242373199	0.939953224432076	0.96363853836493	0.924137699073373	0.266893290999448	0.800175183605895	0	0.970855712237605	0.94406672564135	0.960516324981017	0.955310522759383	0.938624842091447	0.953190128347984	0.952083270569096	0.93243916708197	0.764113454991297	0.959417205413955	0.756306038375961	0.945122181041523	0.755785537082978	0.729063035146375	0.970823206909024	0.768971885517151	0.922098164337688	0.942694976757248	0.944595236479609	0.904766682385047	0.779777760864602	0.951659480200957	0.88453480381476	0.950671374449112	0.936416346489696	0.946396253521652	0.962590156138543	0.933388579771911	0.900532028091083	0.958134533138859	0.927058142060676	0.947859363788567
H2_1	0.628235249173877	0.66220894534465	0.674186207578906	0.476542741767304	0.624676590168341	0.510665340005374	0.560960443194505	0.644291842245901	0.562891699908274	0.737572874143557	0.710232517251989	0.717462337298207	0.806202087519606	0.713820501458207	0.978707367627662	0.813079831768497	0.970855712237605	0	0.545636824787497	0.511040935562917	0.39945137820892	0.412394572046241	0.418050826034588	0.473951519815314	0.91995222454464	0.75630792146405	0.713980287168765	0.893572143141249	0.318608164275534	0.764466960737214	0.97172904208898	0.530358040551863	0.918435367040848	0.604800070330701	0.429646629509786	0.589567119058339	0.589907275524972	0.84053034505714	0.696766627575808	0.651912337896068	0.667326526359658	0.302375651632173	0.454804707637297	0.316501288887319	0.747073365270766	0.818764486069722	0.390627637665012	0.645799923097844	0.353216297939916
H2_2	0.637368595772933	0.540123502863654	0.571534837589883	0.479016263725044	0.548852941545383	0.49559394583026	0.570251354810599	0.643991661696877	0.475693043558572	0.667632042803145	0.674740439296708	0.721040882709357	0.768175213905182	0.684792203238171	0.973568173420372	0.739251298489695	0.94406672564135	0.545636824787497	0	0.514313085553769	0.51294329760487	0.621123397987908	0.519606864066843	0.512686334017674	0.773379065846172	0.697602031561763	0.742940052374549	0.871384651250892	0.70627133313236	0.745495262258582	0.966164061419283	0.864417078704543	0.916929486049351	0.6819650717024	0.901698141231221	0.887071860784786	0.757956030571958	0.808612818956646	0.890678778703003	0.581259574673406	0.657963109877033	0.701380612363284	0.719763128782456	0.749514857489388	0.860954723670611	0.832146722105143	0.821211830228538	0.549164075281982	0.760047322453808
H2_3	0.583217740179765	0.588733203677511	0.67924429204901	0.494439485233951	0.563525880238319	0.477186622032276	0.411733789647375	0.537728199710067	0.425705794947994	0.708798622990533	0.579817187933504	0.687709680956036	0.810237407589051	0.658467822343856	0.971110564938029	0.728971102521627	0.960516324981017	0.511040935562917	0.514313085553769	0	0.433957331337982	0.678182295983343	0.41219610708467	0.498860447156769	0.845609959344461	0.655867628341112	0.452627335035613	0.850145369904593	0.725716378284354	0.633238929896156	0.994815617350829	0.910968428829064	0.993016550025531	0.512466367713004	0.965441376412133	0.946319573911618	0.796959705798434	0.779109966340711	0.950464431036902	0.511983377563826	0.656575218073251	0.695303888571243	0.771749130483563	0.741097776903404	0.957495137266165	0.942596757995037	0.838496056928918	0.446148799290448	0.795858673936798
H2_4	0.425133591641111	0.522698536052593	0.590116737241387	0.400002204658443	0.488505601505801	0.433624389521977	0.626911592121182	0.460781682805798	0.490995053766098	0.544723335385268	0.714395244296937	0.69435418149558	0.87275152689793	0.708657217640377	0.978492790823591	0.815806460217119	0.955310522759383	0.39945137820892	0.51294329760487	0.433957331337982	0	0.431225969727941	0.294651997750638	0.353819983729014	0.890462056338349	0.762018832219446	0.720209272303128	0.89911098365357	0.582425006385065	0.750187899285983	0.973038729990973	0.695415811407601	0.921959681446632	0.391620496990566	0.70329183323815	0.776268490336803	0.611307883319235	0.845915749750896	0.710633486086432	0.588772241115876	0.479394223681565	0.477632612013374	0.526342276601768	0.536260256715808	0.742406155924078	0.80955706754382	0.63617097584037	0.560399505580267	0.596904235271404
H2_5	0.625351488371449	0.707192020071319	0.502121471343028	0.618769154894846	0.730740596480675	0.663411804974519	0.685122681679581	0.6489342084594	0.653596584971276	0.711838468476332	0.648475833888974	0.804942043907137	0.814482486369989	0.642985555762197	0.963880469109549	0.703367159885276	0.938624842091447	0.412394572046241	0.621123397987908	0.678182295983343	0.431225969727941	0	0.523684855616022	0.37669881170658	0.833749902366633	0.638891900148811	0.779762834044922	0.829270226344789	0.491589491589492	0.761878967414304	0.954650453680262	0.576633892423366	0.872629352786554	0.630477880919833	0.513287905771042	0.684670250575404	0.426539032543058	0.778450804450076	0.562065811268511	0.670184166615166	0.623326034622503	0.306265984654731	0.17153670428586	0.374515557866845	0.595810768342505	0.674703656029663	0.491420727522306	0.756300933671542	0.452732998016005
H2_6	0.49475796013461	0.48914205998605	0.703932387922178	0.411980742727719	0.494040361763689	0.430629060483043	0.510869416450343	0.537266611405987	0.455756264737206	0.57264445419755	0.686889966335669	0.606181580014347	0.779536304317645	0.731777700383104	0.978238907298149	0.776773950686994	0.953190128347984	0.418050826034588	0.519606864066843	0.41219610708467	0.294651997750638	0.523684855616022	0	0.448025470591521	0.871041372744687	0.746674124777266	0.683141404236882	0.898316459357825	0.608155719697912	0.728941775561307	0.973069579503574	0.705359788028625	0.921424219143243	0.476242895546222	0.772788959171938	0.783845514950166	0.613833328747902	0.844509979911955	0.771205366692622	0.526361785590148	0.548341959303404	0.546022893781026	0.602119857548954	0.600947453184162	0.712208230149112	0.745915793778828	0.675004510636902	0.494399883728324	0.655956851001643
H2_7	0.430693324401618	0.537118401632104	0.344786562935366	0.408536323511869	0.591415561867948	0.454990100263089	0.584611395359133	0.526878302168702	0.490576192193525	0.604807329206824	0.555894499718416	0.660919102526999	0.828076448710717	0.605786411652873	0.969026677965111	0.747723796635143	0.952083270569096	0.473951519815314	0.512686334017674	0.498860447156769	0.353819983729014	0.37669881170658	0.448025470591521	0	0.852979080236561	0.629489838610609	0.689295715884164	0.843630898062161	0.666352162861171	0.664429218081478	0.960215631612535	0.780914889208698	0.884144478650154	0.422752296014928	0.772103468352325	0.844645221590467	0.557712230335077	0.770578905630452	0.77132200484183	0.534002309106718	0.534224028332728	0.477317866673165	0.510992182989811	0.524293470694696	0.765093809456102	0.726115092895414	0.679471749310692	0.635143119335252	0.625409112900931
H3_1	0.835496854907564	0.771926316023376	0.832317631964809	0.856515182874545	0.813680947240199	0.871190829220794	0.802306901153451	0.866145035227244	0.760040067255751	0.855143373333052	0.802925221451624	0.850779460982913	0.792180652807885	0.577128836329995	0.947854224139719	0.760760108519234	0.93243916708197	0.91995222454464	0.773379065846172	0.845609959344461	0.890462056338349	0.833749902366633	0.871041372744687	0.852979080236561	0	0.787524176604005	0.858153738988608	0.8227869404241	0.797892747730982	0.766449077315746	0.984838849177075	0.95491966490236	0.982016080010093	0.867649863327188	0.965984338982465	0.941186260459526	0.837234533414807	0.823332944061661	0.837236746550472	0.665778614638837	0.897511088843371	0.8584112300676	0.844308646479387	0.907718197116478	0.889090959961948	0.829230314907783	0.910920307471789	0.748069595710962	0.893724808638095
H3_2	0.669785379824122	0.721429850211852	0.684143474282802	0.776154907464675	0.768509166057144	0.763119107872855	0.672922343907999	0.692767132746418	0.746333170042936	0.790655210972554	0.519236332079838	0.728412643665372	0.657622289061263	0.558619569300748	0.937948443997528	0.494272430981595	0.764113454991297	0.75630792146405	0.697602031561763	0.655867628341112	0.762018832219446	0.638891900148811	0.746674124777266	0.629489838610609	0.787524176604005	0	0.730349588065019	0.461471763016873	0.838117545313682	0.424428892719738	0.736883441270005	0.958383154947651	0.759149311192541	0.582389798834781	0.943504300289007	0.947751872472221	0.680221111615932	0.424920580559066	0.979746874023728	0.589305396851078	0.761963062722139	0.768928003911502	0.716709505642066	0.800777283173881	0.970207960854427	0.943136854986743	0.818602381002907	0.721181219460378	0.78774336744574
H3_3	0.768200349446709	0.753462881028081	0.782518249555581	0.743369282817144	0.745440541358347	0.703182404374975	0.626542640237225	0.671638468388246	0.609474505047004	0.827026449372161	0.653212576638418	0.657528493859177	0.744657041698006	0.705701003858864	0.960897531152483	0.752791783957682	0.959417205413955	0.713980287168765	0.742940052374549	0.452627335035613	0.720209272303128	0.779762834044922	0.683141404236882	0.689295715884164	0.858153738988608	0.730349588065019	0	0.838283004741702	0.813084010898828	0.700325976994267	0.984666574914387	0.889403741912922	0.98396523529768	0.65835784693193	0.954519436563635	0.937077206374972	0.779595165003837	0.772847413218518	0.96687578702475	0.684171255259322	0.823951810697538	0.802630408086992	0.859332936181765	0.827271647598419	0.927860532993255	0.951640325971339	0.84617110260067	0.643483950662582	0.832850305917363
H3_4	0.878516059541257	0.895140569168421	0.844206108650035	0.910507252862658	0.916413807563059	0.899024727727192	0.877018194969474	0.880048917144418	0.900469442816946	0.909674210395424	0.77421909575831	0.822428232343589	0.758397623268964	0.800526917735479	0.946578719996628	0.691457662287527	0.756306038375961	0.893572143141249	0.871384651250892	0.850145369904593	0.89911098365357	0.829270226344789	0.898316459357825	0.843630898062161	0.8227869404241	0.461471763016873	0.838283004741702	0	0.905160935510015	0.416408135125819	0.347106580551449	0.988959902776863	0.409288807442251	0.791806705278957	0.942963617436337	0.956022980157733	0.76634931933446	0.41153672396985	0.981955370534758	0.825156618664063	0.90469874670283	0.883440303883686	0.839876560397234	0.900970814226339	0.987872137133775	0.969882984845578	0.885729301308183	0.844063802172279	0.8736265791068
H3_5	0.778763692409314	0.749595090565982	0.830592019924246	0.691567122753641	0.693836497894689	0.732825598862847	0.697726718508684	0.787121463682832	0.639753596608808	0.916180148131147	0.863443662245731	0.860626426578747	0.874178504095076	0.832563788086478	0.982438307513318	0.858133340383484	0.945122181041523	0.318608164275534	0.70627133313236	0.725716378284354	0.582425006385065	0.491589491589492	0.608155719697912	0.666352162861171	0.797892747730982	0.838117545313682	0.813084010898828	0.905160935510015	0	0.798731294311412	0.967383684970105	0.505670814694849	0.905540736125444	0.787384537159967	0.346015970052048	0.541741113990918	0.581688503300992	0.874598408056754	0.6624773960217	0.707386704411871	0.807235575736637	0.33048552656437	0.444489003880983	0.333172375635028	0.651360339094026	0.719236699531778	0.318273505090579	0.566420147049311	0.266680850853278
H3_6	0.646427805192019	0.672153116396325	0.751451146357089	0.729212091045333	0.740580592235836	0.741909871026192	0.633419057830296	0.667826073834871	0.688650790077882	0.777499256220842	0.601703134698945	0.634077216163967	0.749326854437751	0.620404619258487	0.946659771016871	0.550726519199081	0.755785537082978	0.764466960737214	0.745495262258582	0.633238929896156	0.750187899285983	0.761878967414304	0.728941775561307	0.664429218081478	0.766449077315746	0.424428892719738	0.700325976994267	0.416408135125819	0.798731294311412	0	0.626701148937974	0.937712484155101	0.652217849681776	0.59986650032183	0.949678841549162	0.927606061128446	0.733680863264349	0.406369627846403	0.963493286821076	0.546197109976638	0.741535048333421	0.727233596854958	0.821284247568592	0.776508994364976	0.930995778737525	0.89820890228764	0.837555679287305	0.669440433481698	0.806745682087703
H3_7	0.959961520599748	0.984148965634787	0.948033255279383	0.972259543643193	0.973031096910418	0.973990887161619	0.9749046164813	0.964376299800188	0.966833142126993	0.99628511411454	0.9460399227302	0.945091789639257	0.986013585984984	0.962658913402885	0.961770230082955	0.8724324084646	0.729063035146375	0.97172904208898	0.966164061419283	0.994815617350829	0.973038729990973	0.954650453680262	0.973069579503574	0.960215631612535	0.984838849177075	0.736883441270005	0.984666574914387	0.347106580551449	0.967383684970105	0.626701148937974	0	0.9674521058154	0.116796249099375	0.915095885920341	0.934671259793967	0.959047687653076	0.893244641881127	0.642969638638551	0.965969534907315	0.917157298903887	0.966620502529606	0.962076156638604	0.947729751694933	0.964871772530568	0.956894492368945	0.932029887920299	0.96110015932597	0.950912159447079	0.966358665976443
H4_1	0.883479294278368	0.892769773038173	0.920948979257463	0.818689898205585	0.881815285021886	0.858143287391734	0.863012200988324	0.863065754357448	0.818233245876696	0.927011660402814	0.937877864895492	0.885563120912625	0.893827465768244	0.94185742990172	0.996252574036398	0.901735494128178	0.970823206909024	0.530358040551863	0.864417078704543	0.910968428829064	0.695415811407601	0.576633892423366	0.705359788028625	0.780914889208698	0.95491966490236	0.958383154947651	0.889403741912922	0.988959902776863	0.505670814694849	0.937712484155101	0.9674521058154	0	0.90626844528391	0.866766245168352	0.50355017171126	0.644537089975462	0.602414110724646	0.962297656358709	0.586724798841407	0.794032688802359	0.899259244518957	0.509316934540663	0.52148025176306	0.544822550466252	0.564807085883881	0.72747108100181	0.457051890314097	0.876944491265082	0.524189043610103
H4_2	0.929524355212116	0.983290712153061	0.89805734520238	0.91896399489846	0.970392562424036	0.927817668373335	0.974533389892134	0.964690277629553	0.904109411291474	0.995453965010854	0.96646584174472	0.950171576315815	0.983641645008408	0.963958423027246	0.980557987562167	0.899674016481403	0.768971885517151	0.918435367040848	0.916929486049351	0.993016550025531	0.921959681446632	0.872629352786554	0.921424219143243	0.884144478650154	0.982016080010093	0.759149311192541	0.98396523529768	0.409288807442251	0.905540736125444	0.652217849681776	0.116796249099375	0.90626844528391	0	0.889449415998586	0.862578534232477	0.918683538596925	0.795892468114808	0.667556675566756	0.900614761089239	0.939516517384186	0.903391942221719	0.892362192745423	0.855232609398419	0.899884476830427	0.878758470952036	0.827517526190825	0.900224007760497	0.930509710745355	0.902436089421328
H4_3	0.272128301737913	0.487005675948603	0.579735619176037	0.53112857433552	0.502270611259952	0.518558095805912	0.585476042957456	0.336279281033028	0.528233048310761	0.505224229732439	0.551040705835171	0.53485939951143	0.794991126010649	0.579043593362634	0.957956610504117	0.696843212331356	0.922098164337688	0.604800070330701	0.6819650717024	0.512466367713004	0.391620496990566	0.630477880919833	0.476242895546222	0.422752296014928	0.867649863327188	0.582389798834781	0.65835784693193	0.791806705278957	0.787384537159967	0.59986650032183	0.915095885920341	0.866766245168352	0.889449415998586	0	0.894296200514609	0.92516768070282	0.683945321144647	0.726244031010274	0.930732967921222	0.434815263123355	0.407452360723389	0.664846395179076	0.722787959266933	0.699229991903982	0.931289786880709	0.906328547788363	0.783697715720497	0.604848484848485	0.767645149322946
H4_4	0.918930737494534	0.965340583536496	0.903979125896934	0.875944067812591	0.957322825905988	0.916346751163092	0.955756398765063	0.948029683022362	0.890290741571558	0.976908129115837	0.951728316473268	0.927152367361272	0.949202852555726	0.94966760966775	0.972660312269151	0.944905743301574	0.942694976757248	0.429646629509786	0.901698141231221	0.965441376412133	0.70329183323815	0.513287905771042	0.772788959171938	0.772103468352325	0.965984338982465	0.943504300289007	0.954519436563635	0.942963617436337	0.346015970052048	0.949678841549162	0.934671259793967	0.50355017171126	0.862578534232477	0.894296200514609	0	0.404008190684061	0.558450624198445	0.94916005255016	0.631600276254131	0.92590985138569	0.89756673436617	0.317434319072218	0.447296149815255	0.23577867845036	0.665384205761755	0.743147216761555	0.182802661184583	0.917122935961444	0.155961037795134
H4_5	0.89343792590757	0.923339042510027	0.91843526037108	0.862960060141717	0.915575496749382	0.897747950579513	0.915622833991353	0.9281606435577	0.875709166651957	0.928403694254587	0.941039901588787	0.92699789178993	0.930553481718389	0.936303687421275	0.98256027209977	0.891776620344977	0.944595236479609	0.589567119058339	0.887071860784786	0.946319573911618	0.776268490336803	0.684670250575404	0.783845514950166	0.844645221590467	0.941186260459526	0.947751872472221	0.937077206374972	0.956022980157733	0.541741113990918	0.927606061128446	0.959047687653076	0.644537089975462	0.918683538596925	0.92516768070282	0.404008190684061	0	0.734172631315412	0.951457751396648	0.753687219332419	0.89444960424766	0.873193129235133	0.54332642106918	0.673532235880312	0.496783001466893	0.752091036364289	0.809072059012423	0.400745944886849	0.905141958965046	0.42524174306166
H4_6	0.776768098501036	0.836828723538749	0.773474885121217	0.752756780035586	0.842658426916517	0.787706586858179	0.795418186472132	0.796508350646632	0.752130710780649	0.896979013500869	0.752899827962891	0.745970000305496	0.660885134001007	0.716738599234176	0.948704608299371	0.711172612172852	0.904766682385047	0.589907275524972	0.757956030571958	0.796959705798434	0.611307883319235	0.426539032543058	0.613833328747902	0.557712230335077	0.837234533414807	0.680221111615932	0.779595165003837	0.76634931933446	0.581688503300992	0.733680863264349	0.893244641881127	0.602414110724646	0.795892468114808	0.683945321144647	0.558450624198445	0.734172631315412	0	0.733029387412768	0.64677811136349	0.742811039706006	0.80508906919373	0.539595686714439	0.387869290394506	0.585055746602437	0.577946104440101	0.61872305080191	0.541041211562485	0.739485860774463	0.531349941087359
H4_7	0.795426045520095	0.817371244562607	0.780712444808503	0.846422779869719	0.848464486719812	0.845379679475919	0.792299378339223	0.794342053493593	0.829801736850729	0.861796325317133	0.691939154389747	0.749792555141738	0.731792598754761	0.702050706433624	0.900706752599971	0.616433001779488	0.779777760864602	0.84053034505714	0.808612818956646	0.779109966340711	0.845915749750896	0.778450804450076	0.844509979911955	0.770578905630452	0.823332944061661	0.424920580559066	0.772847413218518	0.41153672396985	0.874598408056754	0.406369627846403	0.642969638638551	0.962297656358709	0.667556675566756	0.726244031010274	0.94916005255016	0.951457751396648	0.733029387412768	0	0.975517579067875	0.736289878743764	0.847022863759998	0.829217895924618	0.8132747060345	0.852306331702733	0.982021610723718	0.962340220827416	0.87321764690715	0.789467277347495	0.851403479142037
H5_1	0.908184710084178	0.944984334888698	0.876019308915373	0.868503175374327	0.940505006642561	0.90712143928036	0.934266943096504	0.932048698810909	0.876155611463465	0.95522336241401	0.960626916524702	0.954342094751138	0.970622292400502	0.961993753777957	0.983105896247609	0.961816929914245	0.951659480200957	0.696766627575808	0.890678778703003	0.950464431036902	0.710633486086432	0.562065811268511	0.771205366692622	0.77132200484183	0.837236746550472	0.979746874023728	0.96687578702475	0.981955370534758	0.6624773960217	0.963493286821076	0.965969534907315	0.586724798841407	0.900614761089239	0.930732967921222	0.631600276254131	0.753687219332419	0.64677811136349	0.975517579067875	0	0.864975881820923	0.884558212964007	0.60784527972028	0.524666177150472	0.639173209823622	0.680386566223476	0.753805931127213	0.677164417384751	0.928898876404494	0.650860540529429
H5_2	0.409517227761872	0.414884622268303	0.642862141357593	0.543616701252747	0.504182418361691	0.566852126369289	0.468614995403363	0.436681799536976	0.448129073260227	0.601725003692217	0.536651457142358	0.49507874015748	0.743974019989687	0.596973147357434	0.938353612105698	0.630271104609945	0.88453480381476	0.651912337896068	0.581259574673406	0.511983377563826	0.588772241115876	0.670184166615166	0.526361785590148	0.534002309106718	0.665778614638837	0.589305396851078	0.684171255259322	0.825156618664063	0.707386704411871	0.546197109976638	0.917157298903887	0.794032688802359	0.939516517384186	0.434815263123355	0.92590985138569	0.89444960424766	0.742811039706006	0.736289878743764	0.864975881820923	0	0.555589691912551	0.625846096674011	0.72665946172082	0.696500698350383	0.873695501575454	0.834420125687043	0.818867879961735	0.560363057149919	0.802624523080147
H5_3	0.327952995204971	0.50825371000096	0.604988082397901	0.538462201571504	0.336899301629249	0.557668787194747	0.62246260018056	0.283632417995159	0.515994217114774	0.286045049304665	0.747977109395795	0.658149791197783	0.836394410549104	0.731006615500228	0.975910722803846	0.754003434909817	0.950671374449112	0.667326526359658	0.657963109877033	0.656575218073251	0.479394223681565	0.623326034622503	0.548341959303404	0.534224028332728	0.897511088843371	0.761963062722139	0.823951810697538	0.90469874670283	0.807235575736637	0.741535048333421	0.966620502529606	0.899259244518957	0.903391942221719	0.407452360723389	0.89756673436617	0.873193129235133	0.80508906919373	0.847022863759998	0.884558212964007	0.555589691912551	0	0.635450501152382	0.709987119391292	0.685079866956843	0.891503306392359	0.871906841339156	0.860747281019764	0.703167520520024	0.804630597071427
H5_4	0.621083137112842	0.674394830434151	0.639347347695159	0.626874832350548	0.704543730223549	0.678707749702067	0.685806700495564	0.640572345387419	0.613384186807825	0.707497190560283	0.729500962192352	0.701030491247883	0.840133598907551	0.762063183669124	0.967406803829701	0.753314061379448	0.936416346489696	0.302375651632173	0.701380612363284	0.695303888571243	0.477632612013374	0.306265984654731	0.546022893781026	0.477317866673165	0.8584112300676	0.768928003911502	0.802630408086992	0.883440303883686	0.33048552656437	0.727233596854958	0.962076156638604	0.509316934540663	0.892362192745423	0.664846395179076	0.317434319072218	0.54332642106918	0.539595686714439	0.829217895924618	0.60784527972028	0.625846096674011	0.635450501152382	0	0.310926674364896	0.137035618536959	0.648246673962966	0.717294528744435	0.367396593673966	0.770020533880904	0.316683058963899
H5_5	0.705445964495581	0.779667914156677	0.625122323560496	0.71666929352109	0.807868758339491	0.772285831118381	0.744045148975019	0.733449755134581	0.712137180987605	0.817949256409767	0.731592842475799	0.828099580038591	0.804745934316269	0.761894766302827	0.964802271053057	0.77142224146786	0.946396253521652	0.454804707637297	0.719763128782456	0.771749130483563	0.526342276601768	0.17153670428586	0.602119857548954	0.510992182989811	0.844308646479387	0.716709505642066	0.859332936181765	0.839876560397234	0.444489003880983	0.821284247568592	0.947729751694933	0.52148025176306	0.855232609398419	0.722787959266933	0.447296149815255	0.673532235880312	0.387869290394506	0.8132747060345	0.524666177150472	0.72665946172082	0.709987119391292	0.310926674364896	0	0.352486820058033	0.580215370757073	0.658530036916881	0.472756879158345	0.81685140802876	0.428021344774061
H5_6	0.686400128821513	0.740169284584593	0.688506673588437	0.690482763455985	0.765565747392616	0.737994579945799	0.741237574187124	0.701935593894779	0.677543282696476	0.761990136725055	0.75692244675041	0.747102058238958	0.844365997159667	0.781653274128644	0.975977984105347	0.800405543825909	0.962590156138543	0.316501288887319	0.749514857489388	0.741097776903404	0.536260256715808	0.374515557866845	0.600947453184162	0.524293470694696	0.907718197116478	0.800777283173881	0.827271647598419	0.900970814226339	0.333172375635028	0.776508994364976	0.964871772530568	0.544822550466252	0.899884476830427	0.699229991903982	0.23577867845036	0.496783001466893	0.585055746602437	0.852306331702733	0.639173209823622	0.696500698350383	0.685079866956843	0.137035618536959	0.352486820058033	0	0.686890124755749	0.772544910179641	0.293549924537294	0.819017610982952	0.250533921375896
H5_7	0.87542983543922	0.919132056761032	0.891289164249501	0.856723077225465	0.910857230929285	0.895654679736557	0.905333771785597	0.939715374034494	0.842163887740572	0.941048603484778	0.963327612681781	0.964658442128798	0.954448571950551	0.938915328696198	0.990445251289891	0.817897182102818	0.933388579771911	0.747073365270766	0.860954723670611	0.957495137266165	0.742406155924078	0.595810768342505	0.712208230149112	0.765093809456102	0.889090959961948	0.970207960854427	0.927860532993255	0.987872137133775	0.651360339094026	0.930995778737525	0.956894492368945	0.564807085883881	0.878758470952036	0.931289786880709	0.665384205761755	0.752091036364289	0.577946104440101	0.982021610723718	0.680386566223476	0.873695501575454	0.891503306392359	0.648246673962966	0.580215370757073	0.686890124755749	0	0.560132597496809	0.632457207525817	0.871111082068339	0.687214800316004
S1_1	0.838536836682123	0.906530979537191	0.850563085845303	0.826774327655563	0.898180071699343	0.874677951607775	0.879404986381731	0.924011106328751	0.81046782095968	0.930590777397189	0.933120733021919	0.941087450005405	0.934499475691859	0.909198789580902	0.97887869520897	0.800411211913529	0.900532028091083	0.818764486069722	0.832146722105143	0.942596757995037	0.80955706754382	0.674703656029663	0.745915793778828	0.726115092895414	0.829230314907783	0.943136854986743	0.951640325971339	0.969882984845578	0.719236699531778	0.89820890228764	0.932029887920299	0.72747108100181	0.827517526190825	0.906328547788363	0.743147216761555	0.809072059012423	0.61872305080191	0.962340220827416	0.753805931127213	0.834420125687043	0.871906841339156	0.717294528744435	0.658530036916881	0.772544910179641	0.560132597496809	0	0.723805555555556	0.82273535817	0.757241056883844
S1_2	0.83715352390875	0.870940927382879	0.865138585951351	0.79823726881441	0.871449112355338	0.826333666333666	0.850365217019594	0.841741137321203	0.80782445392728	0.923816899878632	0.83290413054564	0.869659585615029	0.86421702525725	0.857137783670522	0.974361755984668	0.810370928653573	0.958134533138859	0.390627637665012	0.821211830228538	0.838496056928918	0.63617097584037	0.491420727522306	0.675004510636902	0.679471749310692	0.910920307471789	0.818602381002907	0.84617110260067	0.885729301308183	0.318273505090579	0.837555679287305	0.96110015932597	0.457051890314097	0.900224007760497	0.783697715720497	0.182802661184583	0.400745944886849	0.541041211562485	0.87321764690715	0.677164417384751	0.818867879961735	0.860747281019764	0.367396593673966	0.472756879158345	0.293549924537294	0.632457207525817	0.723805555555556	0	0.794493169616754	0.123384965586639
S1_3	0.671548664300392	0.64873878009258	0.748858035821613	0.634559100659337	0.609399754368183	0.628859972810254	0.613740784925515	0.717711734646817	0.602614604495266	0.83030857337325	0.679050350637454	0.716876463700234	0.774913354740701	0.739459697628948	0.970231315474935	0.746930124330925	0.927058142060676	0.645799923097844	0.549164075281982	0.446148799290448	0.560399505580267	0.756300933671542	0.494399883728324	0.635143119335252	0.748069595710962	0.721181219460378	0.643483950662582	0.844063802172279	0.566420147049311	0.669440433481698	0.950912159447079	0.876944491265082	0.930509710745355	0.604848484848485	0.917122935961444	0.905141958965046	0.739485860774463	0.789467277347495	0.928898876404494	0.560363057149919	0.703167520520024	0.770020533880904	0.81685140802876	0.819017610982952	0.871111082068339	0.82273535817	0.794493169616754	0	0.753379404827011
S1_4	0.790548434616231	0.838432858503374	0.824852529544194	0.773598272138229	0.848896924630964	0.794302118506393	0.816331744815099	0.83832194991295	0.77280371982588	0.917574738817275	0.81692294338766	0.849034439100159	0.859387597021768	0.821847638702661	0.980165851262774	0.859772213291191	0.947859363788567	0.353216297939916	0.760047322453808	0.795858673936798	0.596904235271404	0.452732998016005	0.655956851001643	0.625409112900931	0.893724808638095	0.78774336744574	0.832850305917363	0.8736265791068	0.266680850853278	0.806745682087703	0.966358665976443	0.524189043610103	0.902436089421328	0.767645149322946	0.155961037795134	0.42524174306166	0.531349941087359	0.851403479142037	0.650860540529429	0.802624523080147	0.804630597071427	0.316683058963899	0.428021344774061	0.250533921375896	0.687214800316004	0.757241056883844	0.123384965586639	0.753379404827011	0
S1_5	0.886906299009265	0.898155286651248	0.818791179494992	0.821581086281172	0.890676218187175	0.864864263561407	0.914363136924942	0.870611062051467	0.823143985981258	0.879037800687285	0.95980725753043	0.964219224008129	0.960281929850525	0.942091429447895	0.990627514938288	0.850776491845667	0.938631310944963	0.670741916108192	0.831369995677557	0.946397857388569	0.655955061290396	0.457001768968603	0.72852465022555	0.705949300288023	0.944456334700237	0.96685540671178	0.96926558982858	0.989088669737105	0.623771754574108	0.95228430225978	0.96228723360873	0.478654350953882	0.890454192013905	0.934888972525405	0.591422743370584	0.714743429671263	0.613764112805811	0.984493014141445	0.588763828108593	0.926790096848428	0.851684092793429	0.535766475601973	0.468341166733738	0.594738248318752	0.447940639631775	0.618337876729093	0.570760717295275	0.920229742277868	0.60422758420571
S1_6	0.884286703714409	0.916480839317465	0.848692271668773	0.847675543775506	0.909447320970704	0.885253857291253	0.914407835388118	0.891045210843698	0.851711063114951	0.908279420971751	0.923315145258811	0.942226989593331	0.936838773849353	0.931273768218581	0.972982964359088	0.851353647855471	0.939199562425802	0.480009320651598	0.868694029310919	0.933336179477875	0.696266327403038	0.512423322749095	0.747216516910817	0.746298281786942	0.9419256744811	0.937758095292342	0.943178890415665	0.954649758022432	0.392336756396038	0.930987519967416	0.955830904780343	0.43717766359933	0.895951827647746	0.911685375653322	0.17837040571757	0.435750013162744	0.646954440964147	0.949901112083779	0.643524905741195	0.909540518556781	0.862638088758584	0.355848803399687	0.492683800712746	0.298837447071673	0.533388696760102	0.682296289566196	0.197561010303119	0.90535913638476	0.228743866535819
S1_7	0.930943630164283	0.982129612575974	0.92339631017509	0.901313689693472	0.962266991773351	0.936374325913311	0.972189681194798	0.956714743151154	0.916011417623403	0.969260040454901	0.971029622863108	0.971438416478426	0.973847159724626	0.977753045497986	0.990721115930599	0.897438968401301	0.968113083497699	0.59736341350522	0.932062933646047	0.989138262446869	0.748357794066549	0.58050218055209	0.788093969564783	0.806130422164177	0.986215050972589	0.974562428765363	0.983224492241328	0.988205793594099	0.54459847268836	0.98403139327065	0.96715661850191	0.445299057311352	0.90460635914053	0.944795140881482	0.489651149352543	0.653229007200771	0.673788773952393	0.985585300174244	0.680069065096883	0.960295910116699	0.921767425249499	0.49893959377473	0.538002786567184	0.529241066914724	0.543814447878455	0.724205727311583	0.481316401221879	0.949747981139234	0.533140723133612
S2_1	0.922244519045029	0.949270507373748	0.902193137601698	0.948349019973286	0.949769504297942	0.952331294030404	0.932424411224853	0.924985967075539	0.937413105413105	0.96514827269948	0.909084025341377	0.903545687611861	0.929764392762088	0.942740734250416	0.967807707120364	0.920596834887045	0.904256077564697	0.956675663800138	0.935363370535373	0.956335902695571	0.950037561260627	0.918416698485427	0.949767184435648	0.939077508321446	0.767254174397032	0.958133914981091	0.942981775705199	0.954784370844152	0.950003040252949	0.928736661443176	0.919014783916461	0.837376605190469	0.924957937481815	0.918962118909166	0.932379351651515	0.957102368256713	0.882524393121348	0.941411795070332	0.582658884983717	0.759508854575591	0.935006505619915	0.926701751956236	0.910822902528528	0.950105831219402	0.929352159300788	0.88613279484011	0.953287326168935	0.916751140395337	0.947841825693488
S2_2	0.878125395528656	0.942502986857826	0.837436682765932	0.930978814999434	0.929052055096115	0.937242845461979	0.912246307394123	0.894265797166629	0.914703464054624	0.95455419748553	0.868784135786909	0.863085500087358	0.851972413793103	0.892107138366098	0.950779734204729	0.863485212961653	0.860000931257664	0.937955393796972	0.911708218745773	0.952732871439569	0.933510368733656	0.85550830974769	0.923545834954571	0.893510659470597	0.886755512047523	0.852298040641906	0.918616299000512	0.890953466417996	0.92052577457862	0.862212186639856	0.857061222881239	0.923763561812838	0.860408658709286	0.863990078303584	0.891741325208059	0.935596512362222	0.791612508601575	0.903630728742836	0.913266039743479	0.84830000972614	0.914027946480728	0.886549402369644	0.851534952121526	0.918711376370748	0.884914933837429	0.782477211796247	0.910999659236865	0.880733843865352	0.915615509306702
S2_3	0.551324537674431	0.741782384929112	0.552381359190124	0.49614812132915	0.734010582427652	0.516310621499523	0.637477443251971	0.64136397129056	0.717821665368915	0.785198534968897	0.731664632012088	0.773880306158834	0.803029334696747	0.635736012321695	0.954478090996267	0.686006586784388	0.811618780773548	0.699810860559102	0.784795030171416	0.672204197574077	0.719450455927052	0.727317431137136	0.739963257807716	0.640011464603038	0.841254057848098	0.59770137563222	0.705434030838498	0.759991292560086	0.803702195707719	0.664883141033769	0.825725911368229	0.841125169776253	0.836559838560728	0.604249478109182	0.914553397258016	0.903498612177885	0.748735765998472	0.730442243194759	0.936338769133874	0.647461864308697	0.781823895190384	0.819471149145848	0.77253960551966	0.864486241426018	0.895373114715802	0.850158742338644	0.820630981921304	0.793458995734128	0.860947785711688
S2_4	0.695319999682658	0.776693055498585	0.724881038138818	0.706980096468371	0.788469460766245	0.74939196825215	0.72834181457118	0.754462124642796	0.693107329669602	0.875908700070351	0.672232190829557	0.683830083156214	0.658221467607577	0.682085467306181	0.941719984770678	0.621109183268182	0.774348972162948	0.656223596228632	0.690315442906367	0.738613648245533	0.665688742111141	0.541380432583627	0.658376025556076	0.526249448035005	0.820086816911459	0.407688976567387	0.734168579048564	0.580544756506679	0.635855417856173	0.543998156515815	0.753846496156285	0.743422550109122	0.67767688463648	0.641495444135045	0.722252820746849	0.821465450950236	0.390469525663175	0.556881160018577	0.779557637480221	0.667389680403928	0.727159544721642	0.64192599290018	0.522818432565141	0.679537946880653	0.729289041928297	0.62090878350804	0.64748318542585	0.68383207717121	0.605557072637903
S2_5	0.832605752825549	0.895981250430827	0.772404655032509	0.806157418260161	0.90438673068529	0.855153582902274	0.880132802956745	0.869508331100147	0.811261062832886	0.920334576395819	0.810979176715689	0.859891171835509	0.846139329235415	0.831295374640427	0.942826554473484	0.73176669842278	0.742250617899046	0.769783281036105	0.822089640484013	0.887804196672461	0.779311235054618	0.637925056674223	0.778307948402349	0.669512205008472	0.865373245979175	0.570037105751391	0.888699326968227	0.310883057825847	0.772943666579866	0.519973227052846	0.417069787896215	0.80677600053992	0.369377892030848	0.760471966582902	0.735848756851219	0.839661440732249	0.534603878116343	0.53755316591947	0.791863791976268	0.824775942859743	0.817399833999849	0.701231595241122	0.599725895697176	0.720135509180677	0.7561645237202	0.656476543005475	0.758726367114442	0.851222715228186	0.754095652413337
S2_6	0.903664695072043	0.961010598865982	0.872181925112723	0.920654521321445	0.950900006916991	0.926772120815257	0.948251505239063	0.937249595170941	0.909598741657982	0.975741360089186	0.909247615129968	0.916631929970821	0.93440460638959	0.932993483287786	0.966566498119591	0.834222710903534	0.758582026797227	0.921141326424188	0.907037041862647	0.968950099979779	0.92508526155622	0.879980878888244	0.923041937701624	0.892214913993782	0.951658594535319	0.724567218302133	0.95445587913291	0.380039057051193	0.912647637795276	0.57255737387431	0.119105264285561	0.916379315985422	0.0913426157605016	0.859677509792456	0.880171271437654	0.925127903252335	0.789196421986451	0.633517348586006	0.914835688420594	0.909486069408561	0.912898980365048	0.898101046303254	0.863602639696981	0.907764275875237	0.901596595242195	0.858980968819349	0.903213071329419	0.904448377227188	0.907482376166308
S2_7	0.959021097046413	0.977466534993188	0.946206078185774	0.971809307788894	0.97193351305832	0.970043260004554	0.965805627652124	0.958832167658113	0.966309597652684	0.989312799293001	0.95980064986388	0.937324167107351	0.980867027313866	0.960043426843217	0.981126423007789	0.888910322602608	0.741512184961466	0.972354645728174	0.965725353694139	0.988475445025751	0.973160192444761	0.953251304855759	0.972597201320725	0.958806235471079	0.979774752410567	0.730105179599127	0.983052941031152	0.331582735730852	0.971860053267887	0.613977282580421	0.119795967937819	0.971077439415626	0.202217651005973	0.921922080203804	0.943252444645202	0.961214027305616	0.899603132039043	0.632336482070108	0.96321094842175	0.933604990247388	0.965633964429145	0.960890521721382	0.948025812096686	0.963270421704512	0.960249141435538	0.936739286079574	0.964598740071213	0.955960963170026	0.970158277730993
S3_1	0.486124175622061	0.499206733738042	0.821066402962981	0.586620771979168	0.373703423765338	0.565903512434588	0.598705736177262	0.467653879350686	0.545889501017289	0.493672048639812	0.802297241713784	0.578418347410502	0.747429029763098	0.795001057402676	0.857632244743653	0.752379284901389	0.819884992402348	0.707609800669238	0.63588764810468	0.66775767306861	0.578548725231622	0.837785283555416	0.54872558318226	0.748393828487895	0.815900709889236	0.830845433573076	0.843100521652728	0.914083518938543	0.71638455355193	0.764145825587136	0.955701171051351	0.938068176498675	0.966699856178781	0.566804934547218	0.954604843683039	0.919197595802935	0.842301319186651	0.867446926022229	0.950940035146	0.571468489994697	0.465164390370914	0.757125428630241	0.874614795527646	0.811622918022513	0.909311794063567	0.894394411076521	0.896095668740101	0.562328410794217	0.863236019892943
S3_2	0.931226306845415	0.980952984011398	0.899466482778645	0.883596065013722	0.967440793331124	0.928657003692356	0.972439404395182	0.96311431413665	0.895537893177445	0.991874890262583	0.969282100567574	0.94860568977037	0.975803949953469	0.962830990519778	0.984179389632808	0.903936641043559	0.781527191931816	0.752697435466417	0.918327210657167	0.991222066201427	0.761588071354549	0.622642412637626	0.771301994099816	0.752331028001703	0.97967326815409	0.784792631590053	0.982564795392328	0.455423476968796	0.710534730421094	0.676948197592004	0.30270440623215	0.708641515292656	0.269134008446483	0.895830357881127	0.642624959457998	0.784396344878901	0.50103292759808	0.693088644445673	0.694715939861258	0.940615835777126	0.902570632509235	0.675708126398516	0.573724554362368	0.692078172024955	0.632792629419313	0.689100129344858	0.709158910178046	0.925111626066806	0.70206980288495
S3_3	0.591259191176471	0.579257191151551	0.817583134329928	0.499873125848126	0.539945731912751	0.511711559213728	0.565400403692196	0.577518656291689	0.475396050011749	0.686439329331739	0.811678479042672	0.642137877614253	0.786008230452675	0.777140540487091	0.975918490262999	0.790361432912988	0.916154161541615	0.321088697145056	0.617692345899767	0.55362533333935	0.406008238721993	0.54746104598474	0.397317305472177	0.625964795380088	0.876814812284358	0.783759338237399	0.721425429746482	0.879084779637266	0.379382004403652	0.708158274283564	0.932859347442681	0.518152801470985	0.884846347766135	0.591189799704135	0.5323786743015	0.617169286305182	0.610921986590677	0.831868738325692	0.701442491808859	0.591546515873721	0.637000083843381	0.377021096226698	0.546738046501863	0.422859333730936	0.693507458067711	0.752081030476663	0.490829729950232	0.635983490331729	0.470065075010608
S3_4	0.882060174196353	0.920252693491146	0.894295992075675	0.856776789995362	0.914285493278052	0.888276302685232	0.904159933787885	0.936581746228048	0.855292267505398	0.945418914881277	0.957722259213155	0.93970562357736	0.952937240733307	0.931865289180165	0.987191830940971	0.920104155620751	0.952825674542189	0.514096848334764	0.875902996229614	0.940491819339669	0.732169998047496	0.5962100755748	0.767711578225897	0.797842186611085	0.909204145248076	0.963550545787639	0.941799306595225	0.962410863056288	0.409238152369526	0.928492147018397	0.971761232991175	0.601675572621573	0.917044387512607	0.929057476439469	0.255927940109164	0.225896494909613	0.684472529995288	0.960343224130973	0.690735488141811	0.897775689730588	0.891223609986474	0.428377311547571	0.556518673901612	0.362373940780359	0.697039883672621	0.764945099633998	0.268581518850562	0.893148334273037	0.268045630962313
S3_5	0.904457765350675	0.927983194019048	0.916007446624141	0.879792237285275	0.917264611247904	0.909585972642982	0.926480709670019	0.951024521330198	0.867460296876486	0.963511641035291	0.967019641809393	0.970549698753899	0.961425818882466	0.950424298899074	0.982202032989537	0.933301512620322	0.950358659770828	0.545730753936848	0.880028651429316	0.96126057610039	0.754325220701234	0.614672089319127	0.779298571498404	0.820273640947542	0.912139515927906	0.978439098406794	0.968293708432077	0.986554601211928	0.430261365847331	0.947746817452519	0.97058737125365	0.597206621213309	0.916941700323328	0.941475700814105	0.279259037829185	0.217816926339858	0.714600095478733	0.976355335850164	0.689742547001595	0.898015369264605	0.912696492285492	0.45508606471695	0.598168320421219	0.391666181951597	0.678561368209255	0.750618696372121	0.298834112159522	0.891134844556504	0.305945535997742
S3_6	0.730325844457212	0.807232508687309	0.69797719059464	0.741292528564754	0.82961477309335	0.794776660482931	0.775433572461756	0.766603945550231	0.727038313501547	0.846752120874358	0.737865443597175	0.752686902090469	0.837455915165183	0.765054809871675	0.964741788502607	0.714553102809509	0.870397432334299	0.458554065852835	0.764835429099401	0.802436939482187	0.556279951820814	0.260580455849354	0.624028305054105	0.556142429204174	0.867671819159452	0.701622286128246	0.815972779976343	0.782710977104801	0.41858606957036	0.677227814630978	0.874638517897835	0.517375498894171	0.792366670425076	0.707118340084727	0.412177569816685	0.635303057962462	0.410789717182283	0.744996138038887	0.560737233459463	0.713258819478851	0.730964565277715	0.297753084173623	0.207057437518116	0.35587883118	0.588714396419478	0.658341956751336	0.450770916248352	0.741286892439815	0.402139148225362
S3_7	0.911718191722409	0.959717836326216	0.891622451829098	0.880319397109074	0.948883545773096	0.918755175502341	0.945365831177884	0.937032942225206	0.891001435805201	0.969363505638386	0.93331100598652	0.947484602387311	0.940316656533436	0.953123793343115	0.965530367667327	0.93995140823495	0.953604144462582	0.713143593829736	0.905023572066844	0.964440018998896	0.724196540270049	0.591723075368761	0.776492553514828	0.775967004266282	0.955360193843	0.94848643700464	0.957642099929173	0.954466867848611	0.678623269887351	0.956633677071078	0.950998023274824	0.694877172731161	0.896473908881949	0.914212247306713	0.649025166935432	0.767555297626481	0.620415329126663	0.958678853461794	0.679519071310116	0.924743882712404	0.897436164995357	0.639033026746542	0.558278108815504	0.667507691652561	0.685524646527791	0.76473835114457	0.676212764669686	0.924088628187796	0.667951809749999
S5_1	0.833240047975327	0.840249440652887	0.857862930543888	0.872474532829439	0.871021338003743	0.878999070755343	0.835924812452586	0.831651808650584	0.854163230420896	0.847906042190177	0.82323307557927	0.764430329495832	0.909893836744863	0.872014121888928	0.985197473361832	0.868156470905284	0.985675905903938	0.87741374616918	0.893935284249018	0.836760444640474	0.875202181442496	0.885910576899442	0.874770958862081	0.83192202675146	0.924734090499369	0.870489880839796	0.693473461890612	0.916162659939823	0.931965442764579	0.80208795195292	0.996760958756208	0.994889550794539	0.996786375316108	0.832759278274901	0.991336289365664	0.978157603626662	0.939030726634732	0.879277501404706	0.98374025974026	0.815837454418303	0.850043360710095	0.840816193416533	0.912349682475341	0.847952973001092	0.988264858444109	0.986543625654644	0.950787148990771	0.871182992801896	0.929941745983848
S5_2	0.48569096771604	0.698809166062706	0.491524590163934	0.566761036068083	0.721060200170255	0.503369660063494	0.577278783860953	0.718724631559495	0.654735225168941	0.71792828685259	0.725233859209384	0.748582080040785	0.821890778835743	0.636252497241852	0.964903985479615	0.665578064526962	0.778467159031857	0.737388327710557	0.723637034389735	0.727621541688653	0.732440518592392	0.710241526165335	0.735179604917013	0.627809235509548	0.816952494326848	0.576038509538242	0.79189492399441	0.632122103992152	0.86265853266977	0.550815415821501	0.741189135767608	0.945605943997269	0.758017277448254	0.640162683588706	0.933502952840905	0.902881910969109	0.821207558336887	0.612279156348164	0.950855622663215	0.604661533430449	0.703472474857123	0.769719394842523	0.783721082211476	0.805732598754096	0.911743361023625	0.88368344902108	0.924406584343543	0.750645657788329	0.893843537214791
S5_3	0.80347591557192	0.844830870904803	0.772782944846328	0.866571488377335	0.866775892580515	0.866740755708224	0.81881817305482	0.807677672076105	0.849468393458914	0.83045596784207	0.710947509322115	0.807782014734738	0.827011741562673	0.738598957618982	0.955735079289649	0.617441276901428	0.795825191299742	0.854859148065114	0.827937688313353	0.806050803220233	0.861258144376884	0.764636062723595	0.844032195763605	0.797857504099554	0.863915052425804	0.460433996789367	0.826044422704938	0.272990193863256	0.918276828957431	0.471434785075361	0.207045516205105	0.973667437114106	0.269144931561958	0.753865969260734	0.948902969761201	0.944116614280453	0.81755834129013	0.473152991968262	0.983052662579315	0.749777884089667	0.845266585585939	0.823324815445769	0.814894590370173	0.838950205855137	0.961618515690923	0.938981572347617	0.894480173505334	0.847820965842167	0.898535036443675
S5_4	0.950462676931407	0.967019722425128	0.947189170176808	0.962828164697342	0.964166131660823	0.964593679619463	0.957867654065533	0.950302565647162	0.957878795049575	0.984398502815965	0.944911658051076	0.932890935280551	0.958519819260338	0.946066891970633	0.976370999180543	0.9	0.793046153339969	0.962525607332212	0.956655499288898	0.974053513783649	0.964618766970366	0.953711226698052	0.963709934835025	0.950771950252874	0.966872692010069	0.767703533785521	0.96407918906048	0.475873726075068	0.962196485953876	0.671303801658504	0.245919568461346	0.964523837973474	0.221088785849219	0.911785806525669	0.942508614748449	0.963376645587403	0.896966928558377	0.688827773474556	0.970321373937063	0.92394377105681	0.967162243246683	0.959604809760754	0.942111246933315	0.963013282214488	0.964525913226955	0.948944289720437	0.955883981281288	0.94599016896666	0.960264095424535
S5_5	0.93336676391928	0.985590379536758	0.903927782579468	0.888296699455198	0.972344556518445	0.930428885222338	0.977587912047055	0.967646112520296	0.897572781435386	0.997108464028664	0.973553909338656	0.95185109505322	0.98824067097348	0.967354099657717	0.983735961008688	0.908378850883518	0.775399501539364	0.887011352043585	0.920353186129604	0.995414230630285	0.892423456149455	0.82617518321622	0.89157949790795	0.841274476653039	0.98688290539184	0.769968771490739	0.986384547353088	0.428986362295491	0.86807374378761	0.666160561776428	0.140944518940664	0.867822360480951	0.0547859607971314	0.894967349607329	0.820206086097857	0.892821603815668	0.742741411830185	0.68172236102436	0.862104599197456	0.943708325476954	0.906617897690029	0.85224409616945	0.802211466722782	0.861262738981957	0.832157798431366	0.765755704462839	0.863693483123476	0.932763431811135	0.864162210866234
S5_6	0.848447379267405	0.919991062118278	0.829595479912649	0.814547744066145	0.919986084536441	0.874199301107228	0.899964071241595	0.889043975737524	0.822869310007481	0.937682859606225	0.899640997818283	0.868210428160696	0.883769369141919	0.912153604539237	0.958880770959414	0.830265359789625	0.723001976996931	0.720589558550939	0.845525215715538	0.936605282328426	0.744947663562076	0.578834521760511	0.730268349297592	0.67025350761056	0.935785544809979	0.650777580921848	0.908438061041293	0.641669619445822	0.721644513849409	0.69340638062804	0.649454881666303	0.691627839254514	0.568787598334105	0.820313071465145	0.612599930483142	0.781240576913264	0.386681772406848	0.680682367078616	0.704297680363351	0.846813663656088	0.834944766731124	0.640120729911568	0.514437174430505	0.684203304033605	0.642748464413847	0.587357116706667	0.71442294787848	0.872089176189143	0.709978730682849
S5_7	0.921208564146681	0.977829412334205	0.885481923358757	0.865496748777294	0.965736040609137	0.899687409703433	0.968265694256704	0.958816549323629	0.886075440875189	0.989871450397766	0.915112142304718	0.92316960240568	0.935675529028758	0.941930099687274	0.973118026014205	0.899985107333575	0.922629270159668	0.531220523363853	0.880869418702612	0.954299065420561	0.650690434210597	0.340587925478259	0.7293260057729	0.689373163963641	0.96406081269641	0.886207404497692	0.944563134248641	0.89186783846924	0.4736010180503	0.925639118429231	0.907729627404527	0.476608939379578	0.814766598474986	0.842474564378435	0.340375998596782	0.636691204787811	0.375314637025817	0.917145347432976	0.550529307633173	0.931561297868258	0.883043511171973	0.405695418902187	0.27361292377889	0.439382697729633	0.545505906522856	0.643855163802842	0.443440254346066	0.87404952232404	0.427229787586664
S6_1	0.901023519163763	0.921801174353711	0.909645985590629	0.865101059551065	0.911128802630777	0.899169640550035	0.912173449599384	0.933503261451042	0.85521538392577	0.929725477539988	0.963204360350652	0.970610690908351	0.971618254328246	0.93559523693424	0.992378350556281	0.885678504338492	0.956814323821841	0.864810827437711	0.87269037526799	0.952690510031768	0.847502664298401	0.796306799065645	0.816835714285714	0.81499515813707	0.879599224449998	0.969442425676475	0.973441144735016	0.986526353864065	0.818025450187901	0.95179730147286	0.974416029871483	0.596304304123606	0.924604429969454	0.94753210877354	0.855099948975675	0.863522848694183	0.817546805293209	0.980236740839886	0.520985930890651	0.849103066995007	0.913165614279322	0.814410689832622	0.801526796520228	0.843666335516678	0.664150110167859	0.728388070970177	0.803392537385665	0.904611570395341	0.846293735909221
S6_2	0.866907717809907	0.908352583807774	0.877255437149743	0.849396072502795	0.902897124570933	0.85992689546654	0.890582879938384	0.91578091536448	0.850799416016807	0.919718247853841	0.851483366903301	0.899528256255299	0.909221457234502	0.88651589699636	0.977774223614474	0.764098565927186	0.899876411532666	0.487717407241558	0.840537918516432	0.858813364620868	0.671106168389163	0.548298927520913	0.690270572580179	0.719288154236613	0.849770794894718	0.838727785361622	0.866497547108352	0.856251160349033	0.395290440636311	0.843004987171726	0.916475559714043	0.415375233175491	0.863871972479197	0.814025515855109	0.260720975648639	0.455534197185343	0.608124151967436	0.866298400858505	0.534222975618519	0.78926400459016	0.883274937562607	0.408429905018531	0.537236908424145	0.347507852099197	0.614047324096147	0.700985589440203	0.236646260688933	0.80381964063736	0.266125734846489
S6_3	0.746043555260838	0.827182630693744	0.685317084836701	0.746311424750817	0.84636675160355	0.77305735003296	0.797287471151718	0.785169862359774	0.739535259213412	0.866669313429675	0.645857358059322	0.733805373637284	0.78627397260274	0.759991137452572	0.971433726816019	0.745942585168192	0.952243054388757	0.668672409784094	0.715905319833395	0.696679197994987	0.632982034501984	0.524209126602636	0.633546711197699	0.472852734371803	0.862296045142417	0.683988903200238	0.686862144143575	0.789700801935621	0.696254669044655	0.741252065733964	0.945325089429593	0.78721783026955	0.848146066246122	0.627174479385515	0.746074767853993	0.851812049541048	0.507803202119776	0.750283047816564	0.783892988537524	0.759991170059142	0.761588945981646	0.617684559960768	0.545807493606932	0.652980489918252	0.748768303186908	0.641883058470765	0.685831255497722	0.640265087643622	0.643172417622075
S6_4	0.891651689609543	0.944924067253059	0.874225362301367	0.855563421943343	0.938698083067093	0.879457462189888	0.930849551575302	0.920600272851296	0.867866713402155	0.962936532714866	0.862580826539218	0.885063580020164	0.903713947056499	0.903881781767855	0.969551966092303	0.884946431216365	0.918157303023513	0.381249175086891	0.8566872281759	0.915700359158543	0.662001192583446	0.442758759074394	0.729103521323227	0.698498075222563	0.889518542437942	0.834599574249431	0.905125423028236	0.861890224218555	0.313151420896366	0.875683375377	0.912890209868756	0.424994007738578	0.840393866748186	0.823125093388755	0.222039151072928	0.513493037442735	0.461613216715258	0.864159612862229	0.561818922797961	0.82720628500084	0.889272675727122	0.282370867929222	0.386344519302406	0.290222966297718	0.648150200914507	0.721094834923621	0.287189518443594	0.860656842916306	0.265429519764176
S6_5	0.918603432006431	0.963210963758109	0.904432978251221	0.879000535395861	0.954761749560003	0.916160307013853	0.952917046229296	0.945379916987606	0.893461337021575	0.976319000537292	0.938353410870982	0.928991118812953	0.940918368190119	0.953895356274786	0.980250198932937	0.961105410282722	0.966474081422003	0.494691235858897	0.903339227490622	0.961263296888428	0.717857725917461	0.544526738639217	0.779877368525741	0.772754515647586	0.953560085109007	0.946351048049517	0.92162185379263	0.954945397815913	0.431791825191756	0.951403308535361	0.962086217329063	0.531458167739289	0.897130166221328	0.90704915186243	0.364724272687799	0.595462764360958	0.611671590618959	0.949174185762598	0.650607124724996	0.937782314661222	0.910901369550094	0.382479342504597	0.482213985394999	0.411761590526327	0.41287724151378	0.770720124206585	0.429659970484595	0.918199220619403	0.410892661013685
S6_6	0.823856054410055	0.84706088250093	0.832236866448113	0.81422513137273	0.851448062464375	0.830083602017648	0.852032245198874	0.884104270929498	0.779808102345416	0.908157360352682	0.840444335973612	0.873221458602263	0.864431304596367	0.863605809382193	0.93558718121131	0.831417682465745	0.928313007985043	0.415946303736907	0.758869960828024	0.862552359005749	0.64111917246682	0.427761398651661	0.669002389728219	0.689421256788208	0.785421242385314	0.846552271474161	0.866786667794194	0.872367570652767	0.292620892275372	0.85021373945051	0.951366867789051	0.503463408337994	0.882731958762887	0.829099979740681	0.312310587545215	0.529909708682731	0.509451352871337	0.803544000299704	0.621523438150944	0.776582994196873	0.850978170268636	0.272175996921337	0.405446081433008	0.338996534210072	0.593145790607386	0.651590331308805	0.334276413700258	0.752353375825259	0.300420650095602
S6_7	0.911135147814868	0.939952560795873	0.912766008112206	0.857751982751983	0.936301945202118	0.899915692574111	0.927590927117582	0.919048231511254	0.863739268822989	0.990085001492224	0.959671597985166	0.928288513654367	0.959789903705865	0.947368802079186	0.997483513311474	0.990738935465003	0.9694630846865	0.525694077239894	0.902515989068267	0.943894850466696	0.684506858445233	0.516664186349753	0.753075525808132	0.744487652736927	0.987337117849104	0.968178446731914	0.942546961114024	0.9872535025593	0.451935312088343	0.931621513286647	0.96111125318603	0.455100794135614	0.886936350058788	0.88958630144351	0.422804110901136	0.648717435891403	0.54870621487937	0.96122815061496	0.630885012201616	0.915845550815341	0.917653332110155	0.44329401619907	0.435755029707514	0.468738460456365	0.659077513535741	0.743181516985466	0.454667999933705	0.897911832946636	0.445883313590413
[truncated: 31 more columns]
