# Supplementary material for: Characterization of the Wood Mycobiome of Vitis vinifera in a Vineyard Affected by Esca. Spatial Distribution of Fungal Communities and Their Putative Relation With Leaf Symptoms
Source: Front Plant Sci. 2019 Jul 12;10:910. doi: 10.3389/fpls.2019.00910 (PMC6640213; doi:10.3389/fpls.2019.00910)
Supplement: Supplementary file 2 [file Data_Sheet_2.xls]

## Sheet: jaccard matrix
C_1	C_11	C_12	C_13	C_14	C_15	C_2	C_3	C_4	C_5	H1_1	H1_2	H1_3	H1_4	H1_5	H1_6	H1_7	H2_1	H2_2	H2_3	H2_4	H2_5	H2_6	H2_7	H3_1	H3_2	H3_3	H3_4	H3_5	H3_6	H3_7	H4_1	H4_2	H4_3	H4_4	H4_5	H4_6	H4_7	H5_1	H5_2	H5_3	H5_4	H5_5	H5_6	H5_7	S1_1	S1_2	S1_3	S1_4	S1_5
C_1	0	0.618007887235953	0.611413101862794	0.585237517511345	0.602457605653013	0.603138563436112	0.693934831350343	0.464146490099537	0.646676397432269	0.589065647475127	0.792895873969892	0.730483164757844	0.877763672908071	0.756072028642557	0.984650603116837	0.833096328580926	0.965321660861256	0.771676266672923	0.778527934905284	0.736749880169413	0.59662279260648	0.769496927705196	0.661990734727454	0.602076373819321	0.910376776373871	0.802241279528595	0.868906455862978	0.93532983663264	0.875623553294466	0.785248892363826	0.979571803334179	0.938135393324685	0.963475120385233	0.427831534549063	0.957752898048152	0.943720323421032	0.87436069924528	0.886058267345317	0.951883436948946	0.581074455417805	0.493922595738188	0.766256983240223	0.827286210389235	0.814041836324078	0.933577805894505	0.9121784453287	0.911359353493345	0.803504772122756	0.88302379241215
C_11	0.618007887235953	0	0.743823529411765	0.619684184142368	0.54371790906279	0.573300289524839	0.496719022979378	0.577791549474822	0.530773483878478	0.604095400015021	0.83835065318359	0.656083680244507	0.83738782272539	0.816309044306115	0.98613543677529	0.862196626902509	0.976833363136039	0.796781833233781	0.701402844459378	0.741135393047422	0.686542376809035	0.828485620547565	0.656944791406445	0.69886405765723	0.871284893782448	0.838175136934064	0.859399864325973	0.944669312378453	0.856878365294787	0.803937282782918	0.992011167185654	0.943347453827041	0.991574967933572	0.6550152212942	0.98236467676196	0.960141734870661	0.911166852755388	0.89950938423627	0.971714083180803	0.586457179247834	0.673963149078727	0.805538596006401	0.876194831580289	0.850686529341062	0.957862231025701	0.950974297577111	0.931019162214997	0.786951563128941	0.912116920262101
C_12	0.611413101862794	0.743823529411765	0	0.623923423457188	0.796047440971398	0.676833194390788	0.795190720662393	0.747469447333022	0.737850333456078	0.730225473754142	0.796251211383459	0.865362237641684	0.902493856121537	0.754850203845187	0.980698174598798	0.829749464490704	0.964426340801086	0.805389752378701	0.727358788261281	0.80898806119531	0.742230709759273	0.668549755691978	0.82624450701424	0.512775145793805	0.908486189779562	0.812452721196033	0.877991851977593	0.915522516372095	0.907457271619285	0.858089759363327	0.973323481732264	0.958847933185038	0.946291056455541	0.73396537007682	0.949568315746197	0.957483715341458	0.872270469246989	0.876854033434309	0.93391289178345	0.782612399633676	0.753884828221317	0.780002296150415	0.769323409687598	0.815521412332015	0.942520246081123	0.919247868231179	0.927693622841511	0.856396597645846	0.904021027661039
C_13	0.585237517511345	0.619684184142368	0.623923423457188	0	0.605210586786184	0.312883286136232	0.651683410434498	0.66309066726894	0.504886591800153	0.662142380410214	0.857376600430514	0.769080479429526	0.883333681403978	0.813497572182853	0.98817037184832	0.887530321500252	0.976038963154408	0.64548452041005	0.647749825980406	0.661705596137334	0.571430821076502	0.764493384401114	0.583550087137646	0.580086316117536	0.922712823224376	0.873972089036509	0.852796123166652	0.953157598850647	0.817664417156398	0.843403877201106	0.985934682660699	0.900307302540524	0.957770961145194	0.693773969395117	0.933870132742251	0.926439679094431	0.858940371658757	0.916824455479737	0.929624511021058	0.704341564601583	0.70000056032768	0.770649124179792	0.83495323907276	0.816906008605941	0.922833445368366	0.905174016449667	0.887799716597681	0.776428457561886	0.872348923982191
C_14	0.602457605653013	0.54371790906279	0.796047440971398	0.605210586786184	0	0.581913466291398	0.614613380773874	0.429039467117967	0.519142429044451	0.388457195988577	0.865155773124226	0.764896983788672	0.871506080705677	0.849420515979711	0.988118862783404	0.886899957838945	0.976073071977385	0.768985771012574	0.708721824807666	0.720839849676712	0.656370524923277	0.844425326321667	0.661348079218533	0.74325723090676	0.897270215556206	0.86910396712336	0.854157473365694	0.956384058543583	0.819248491524507	0.850958117698571	0.986331232623848	0.937196431595177	0.98497383813734	0.66868193718933	0.978196149593127	0.955927342256214	0.91461164435843	0.918020868472786	0.969340458718849	0.670374034700965	0.504001013716856	0.826665479718903	0.893725005880969	0.86721862215916	0.953349330537183	0.946359183821004	0.931309439943642	0.75730066779763	0.918273932226268
C_15	0.603138563436112	0.573300289524839	0.676833194390788	0.312883286136232	0.581913466291398	0	0.539031482956717	0.671374436161345	0.464157494962021	0.700348576860938	0.84588656589413	0.733068592517991	0.883336794828526	0.828565618221258	0.989076985485451	0.892533669597462	0.977531532451616	0.676080037691945	0.662738635994059	0.646074930431979	0.604934448229586	0.797651913964481	0.602013579030253	0.625420200702147	0.93116192706393	0.865646687697161	0.825727652621007	0.946827826516162	0.845815758197199	0.851834969611968	0.986824096804327	0.923656741882705	0.962557490362887	0.68296115537247	0.956347540555416	0.946119267635482	0.881248178698654	0.916212190779086	0.951299084155497	0.723555358963962	0.716029995309939	0.808607394375254	0.871513858045165	0.849248425123183	0.944955523081902	0.933150092107956	0.904909854717311	0.772147370931203	0.885360509040232
C_2	0.693934831350343	0.496719022979378	0.795190720662393	0.651683410434498	0.614613380773874	0.539031482956717	0	0.666644669548289	0.498140900991791	0.753669147185599	0.808867385643881	0.685525754815705	0.80202320083567	0.784625752916895	0.98357152109149	0.84065199644757	0.969404319920636	0.718737551153442	0.726318564303206	0.583302309070917	0.770676901138566	0.813142792662089	0.676258862464218	0.737860900245057	0.890311079250693	0.804487245159307	0.770398051348775	0.934480227543811	0.821954100035111	0.775574467303791	0.987292863002461	0.926469725244416	0.987102466720374	0.738549214361312	0.977377754579827	0.955953142491604	0.886053391310546	0.884114995423791	0.966016553641626	0.638172695866633	0.767305946049281	0.813624361908115	0.853240696678405	0.851391659789058	0.950315147080143	0.935833407651833	0.91913229798957	0.760643581247583	0.898879565525846
C_3	0.464146490099537	0.577791549474822	0.747469447333022	0.66309066726894	0.429039467117967	0.671374436161345	0.666644669548289	0	0.587291946953681	0.463054349799469	0.797871561647847	0.724866173605463	0.877556529141837	0.806521666777608	0.984097469920487	0.857013147704715	0.973604940131034	0.783670910105444	0.783448817534961	0.699380033235332	0.630870017374193	0.787095331190563	0.69898950178148	0.690137912655318	0.928271939079774	0.818502580000408	0.803569050472766	0.936197892638999	0.880881887077515	0.800834192859599	0.981865134392308	0.926500583609418	0.982027842875545	0.503306884730059	0.973321599033848	0.962742027391583	0.886729360717904	0.885385316525358	0.964829405578176	0.607903294491115	0.441921556387848	0.780913255289755	0.846231340668582	0.824867399698059	0.96892089077991	0.960504961005009	0.91407106054601	0.835660280092791	0.912051286721183
C_4	0.646676397432269	0.530773483878478	0.737850333456078	0.504886591800153	0.519142429044451	0.464157494962021	0.498140900991791	0.587291946953681	0	0.663992898335068	0.84650227600589	0.726423699398636	0.864179557173188	0.824637619733831	0.98721048455091	0.874138982697829	0.971797338567527	0.720320800144131	0.644704595762623	0.597186034392913	0.658613927022622	0.790515160603853	0.626143642005181	0.658236988840665	0.863662232918144	0.854743164529809	0.757358383914512	0.947628435932374	0.78030455055185	0.815622500666489	0.983136923431573	0.900031112875366	0.949640189718149	0.691299077578051	0.941961701437933	0.933736617830846	0.858532649593868	0.90698540736867	0.933990342922604	0.618907639567428	0.680733753848758	0.760369652588999	0.831869302174521	0.807780388959497	0.914320265797298	0.895313146775592	0.893697894364001	0.75203932724057	0.87184352241971
C_5	0.589065647475127	0.604095400015021	0.730225473754142	0.662142380410214	0.388457195988577	0.700348576860938	0.753669147185599	0.463054349799469	0.663992898335068	0	0.867437073417356	0.751301190550396	0.867783448346022	0.832478360664805	0.988411312998237	0.873495211036584	0.983463438548856	0.848969139791739	0.800694668448459	0.829587071822517	0.705269769553146	0.831665465620624	0.728256730463269	0.753744475364217	0.921916209415831	0.883090397445221	0.905325097681383	0.952700942855655	0.956256799784403	0.874823720459822	0.998139100542706	0.962123561005371	0.99772180412635	0.671294309183749	0.988319198781134	0.962872760533117	0.945692078949779	0.925768639241822	0.977098965546982	0.751346207751206	0.444844524628936	0.828694998119594	0.89985928212883	0.864919866284084	0.969629098205276	0.964047677314408	0.960400025529366	0.907288077488481	0.957015880782011
H1_1	0.792895873969892	0.83835065318359	0.796251211383459	0.857376600430514	0.865155773124226	0.84588656589413	0.808867385643881	0.797871561647847	0.84650227600589	0.867437073417356	0	0.778908096584326	0.850717926994931	0.772561855337109	0.954970903406844	0.733805862258671	0.959382212310958	0.83056837019237	0.805785091784204	0.734030737685466	0.833407869828648	0.786758071374493	0.814386213734805	0.71456580098332	0.890691651432054	0.683549124143183	0.790234221380818	0.872743504575352	0.926718290163011	0.751329159147885	0.97227185494011	0.967943214466791	0.982946991733389	0.71054319046831	0.975267211568689	0.969624478938865	0.8590334894811	0.817924394733116	0.979918115403063	0.698468679605907	0.855820256884646	0.843597058503652	0.844994070811452	0.861645826371457	0.981321310268679	0.965403471270243	0.908835455892275	0.808850491445538	0.899237853053365
H1_2	0.730483164757844	0.656083680244507	0.865362237641684	0.769080479429526	0.764896983788672	0.733068592517991	0.685525754815705	0.724866173605463	0.726423699398636	0.751301190550396	0.778908096584326	0	0.73838379183755	0.831876361249515	0.98184050608134	0.855311539536183	0.969047307526962	0.835491203174643	0.837912556236613	0.814962062155701	0.819609251806708	0.891931180421382	0.754810773024719	0.795847433534175	0.919374219261198	0.842868913664804	0.793384242014775	0.902563094389698	0.925093199026777	0.776067629964853	0.971770889860717	0.939308911052531	0.974449210372392	0.696949049120309	0.962199339360762	0.962116145263522	0.854504945875327	0.857007366888703	0.976637710781809	0.662277814351547	0.793836352652267	0.824242122472013	0.905967693533533	0.855247184577209	0.98201134756385	0.969649718772623	0.930286553023985	0.835093821666368	0.918354381234073
H1_3	0.877763672908071	0.83738782272539	0.902493856121537	0.883333681403978	0.871506080705677	0.883336794828526	0.80202320083567	0.877556529141837	0.864179557173188	0.867783448346022	0.850717926994931	0.73838379183755	0	0.776796786542298	0.975247062121814	0.793741834751298	0.981482609490163	0.892704191950896	0.86889037677278	0.895172538355793	0.932052666210959	0.897757341267508	0.876111717896708	0.905953850337859	0.884041072050122	0.793452517381007	0.85364289244293	0.862600828428167	0.932865788594841	0.856703082716456	0.992957543637306	0.943937588745083	0.991753371868979	0.885788363508525	0.973939527444426	0.964027664118481	0.795822806131043	0.845127296745527	0.985092167224135	0.853193925439424	0.910909340329578	0.913122394380844	0.89181077404244	0.915616529972896	0.976693462952577	0.966140841529711	0.927163536807624	0.873184431984748	0.924377035103679
H1_4	0.756072028642557	0.816309044306115	0.754850203845187	0.813497572182853	0.849420515979711	0.828565618221258	0.784625752916895	0.806521666777608	0.824637619733831	0.832478360664805	0.772561855337109	0.831876361249515	0.776796786542298	0	0.97287054659588	0.663541165142032	0.960573351396233	0.833016644217818	0.812909986076622	0.794067649034355	0.829490210586555	0.782703844847753	0.845117361450283	0.754504344110526	0.731872784309725	0.716813236922676	0.827461556582699	0.889214051564751	0.908632805579796	0.765740373589395	0.980974235338542	0.970058270394638	0.981648503069022	0.733410522415709	0.974184117291241	0.967104172247095	0.835000272672738	0.824946875883221	0.980628762885274	0.74763078934078	0.844602913650889	0.864966921427061	0.864858425002978	0.877447127877256	0.968495441549334	0.952440148760502	0.923073981055342	0.850217683843901	0.902213358838173
H1_5	0.984650603116837	0.98613543677529	0.980698174598798	0.98817037184832	0.988118862783404	0.989076985485451	0.98357152109149	0.984097469920487	0.98721048455091	0.988411312998237	0.954970903406844	0.98184050608134	0.975247062121814	0.97287054659588	0	0.940227043043986	0.42133507675125	0.989239120083801	0.986607087135065	0.985343574543278	0.989129498335217	0.981608080808081	0.988999765083191	0.984269729617428	0.973229117860033	0.967980801452863	0.980058892305028	0.972556321789306	0.991141367466456	0.972599100378354	0.98051261593697	0.99812276962728	0.990183568186376	0.97852690439087	0.986140701690602	0.991203431166428	0.973677184586024	0.947759828145922	0.991480987583993	0.968196521259435	0.987808519424415	0.983433423068958	0.98208586712999	0.98784297391576	0.995199692780338	0.989326629852469	0.98701441418341	0.984890766738275	0.989983592170031
H1_6	0.833096328580926	0.862196626902509	0.829749464490704	0.887530321500252	0.886899957838945	0.892533669597462	0.84065199644757	0.857013147704715	0.874138982697829	0.873495211036584	0.733805862258671	0.855311539536183	0.793741834751298	0.663541165142032	0.940227043043986	0	0.888997016393793	0.896904612275578	0.850079915572448	0.843242667802204	0.898561028491518	0.825855019927294	0.874364406779661	0.855654420995721	0.864126924319087	0.66155597966417	0.858963159055813	0.817587903858498	0.923650979973678	0.710281938666426	0.931870656073505	0.948329036201288	0.947187789774362	0.821340719363149	0.97167253123285	0.942792728014956	0.831210839997962	0.762707765927661	0.980536884199779	0.77321017691808	0.859751377794291	0.859303051259129	0.870963707476806	0.889139168195435	0.899827768209345	0.889142665427893	0.895254023170014	0.855134517320204	0.92459948282556
H1_7	0.965321660861256	0.976833363136039	0.964426340801086	0.976038963154408	0.976073071977385	0.977531532451616	0.969404319920636	0.973604940131034	0.971797338567527	0.983463438548856	0.959382212310958	0.969047307526962	0.981482609490163	0.960573351396233	0.42133507675125	0.888997016393793	0	0.98521236862677	0.971228727069439	0.97986057319907	0.977144562605049	0.968340879278974	0.976034144872723	0.975453542298462	0.965038571941155	0.866286068879926	0.979288334064888	0.861246299734083	0.971786955342264	0.860908717061906	0.843304171481123	0.985195631455581	0.869399781661703	0.959470417740524	0.970502305339562	0.971508331152403	0.950002633658151	0.876264192093053	0.975231068590887	0.938730133319103	0.974711975478279	0.967164265254439	0.972460003259171	0.980938534851789	0.965546801649181	0.947663090945737	0.978619718843306	0.962148595131995	0.973231827111984
H2_1	0.771676266672923	0.796781833233781	0.805389752378701	0.64548452041005	0.768985771012574	0.676080037691945	0.718737551153442	0.783670910105444	0.720320800144131	0.848969139791739	0.83056837019237	0.835491203174643	0.892704191950896	0.833016644217818	0.989239120083801	0.896904612275578	0.98521236862677	0	0.706034970229846	0.676409121070616	0.57086853381095	0.583965104664449	0.58961331760388	0.643103268246841	0.95830741284495	0.861247520689419	0.833125436171908	0.943795192993176	0.483249190938511	0.866513205118685	0.985661844346996	0.693116285860282	0.957483773307952	0.753738838266713	0.601052904460885	0.741795815967305	0.74206500543271	0.91335668256102	0.821287519747235	0.789282001157962	0.800474910954196	0.464344755298868	0.625245031514823	0.480821844321657	0.855228383789118	0.900352401139127	0.561800480710869	0.784785457860847	0.522039674629457
H2_2	0.778527934905284	0.701402844459378	0.727358788261281	0.647749825980406	0.708721824807666	0.662738635994059	0.726318564303206	0.783448817534961	0.644704595762623	0.800694668448459	0.805785091784204	0.837912556236613	0.86889037677278	0.812909986076622	0.986607087135065	0.850079915572448	0.971228727069439	0.706034970229846	0	0.679269155711865	0.678073392990877	0.766287623457695	0.683870119770645	0.677848834207401	0.872209535728507	0.821867573897731	0.852513603508487	0.931272628177677	0.827853483110207	0.85419339528192	0.982790887472385	0.927278653020244	0.956664804545393	0.81091466544207	0.948308379422859	0.940156948147036	0.862315117546318	0.894180125764141	0.942178849983184	0.735185524228	0.793700542499806	0.824484077538698	0.837049145590216	0.856825941524117	0.92528282684109	0.908384369073896	0.901830107402154	0.708981164802731	0.863666917085129
H2_3	0.736749880169413	0.741135393047422	0.80898806119531	0.661705596137334	0.720839849676712	0.646074930431979	0.583302309070917	0.699380033235332	0.597186034392913	0.829587071822517	0.734030737685466	0.814962062155701	0.895172538355793	0.794067649034355	0.985343574543278	0.843242667802204	0.97986057319907	0.676409121070616	0.679269155711865	0	0.605258360000251	0.808234358813751	0.583766100213384	0.665652960691666	0.916347416812609	0.79217398433977	0.623184383384217	0.919003861786745	0.84106100795756	0.775439426901756	0.997401071756167	0.95341023439854	0.996496040148598	0.677656546489564	0.982416863711828	0.972419521024239	0.887008988823514	0.875842394321686	0.97460319287301	0.677234135191031	0.792689895285175	0.820270505198011	0.871172015501912	0.851299435028249	0.978286095365122	0.970450253368996	0.912154316316096	0.617016450187354	0.886326619668967
H2_4	0.59662279260648	0.686542376809035	0.742230709759273	0.571430821076502	0.656370524923277	0.604934448229586	0.770676901138566	0.630870017374193	0.658613927022622	0.705269769553146	0.833407869828648	0.819609251806708	0.932052666210959	0.829490210586555	0.989129498335217	0.898561028491518	0.977144562605049	0.57086853381095	0.678073392990877	0.605258360000251	0	0.6025966253392	0.455183320711008	0.52269871619776	0.942057581481526	0.864938351719663	0.837350761792912	0.946875660656579	0.736117040662258	0.857265553706587	0.986335154196821	0.820348385013868	0.959395444500361	0.562826572097006	0.825803094354198	0.874044092500467	0.758772286349103	0.916526932353279	0.830842482467955	0.741166324384357	0.648095302803823	0.646483582089552	0.689677911265893	0.698137251642787	0.852161998395083	0.894757155841084	0.777633860072136	0.718276958658572	0.747576745164003
H2_5	0.769496927705196	0.828485620547565	0.668549755691978	0.764493384401114	0.844425326321667	0.797651913964481	0.813142792662089	0.787095331190563	0.790515160603853	0.831665465620624	0.786758071374493	0.891931180421382	0.897757341267508	0.782703844847753	0.981608080808081	0.825855019927294	0.968340879278974	0.583965104664449	0.766287623457695	0.808234358813751	0.6025966253392	0	0.687392610992773	0.547249417960371	0.909338728569907	0.779663259170174	0.876254767353166	0.906667822393655	0.659148504815003	0.864848246111277	0.976799152894906	0.731474688187821	0.931982991175529	0.773365757730058	0.678374424078298	0.812824053065047	0.598005414240474	0.875425738516039	0.719644213724994	0.80252726616775	0.767961606390986	0.468918257464513	0.292840512223516	0.544941897126385	0.746718571101443	0.805758861993805	0.658996778647032	0.861242989936237	0.623284524595093
H2_6	0.661990734727454	0.656944791406445	0.82624450701424	0.583550087137646	0.661348079218533	0.602013579030253	0.676258862464218	0.69898950178148	0.626143642005181	0.728256730463269	0.814386213734805	0.754810773024719	0.876111717896708	0.845117361450283	0.988999765083191	0.874364406779661	0.976034144872723	0.58961331760388	0.683870119770645	0.583766100213384	0.455183320711008	0.687392610992773	0	0.618808825798488	0.931076549597543	0.854966721250858	0.811745706590363	0.946434884372981	0.756339342327063	0.843223046449501	0.986351003139382	0.827226949972841	0.959105448930068	0.645209398782588	0.871834129126012	0.878826679082761	0.760714651027993	0.915701177124849	0.870825462924942	0.689694658971873	0.708295678494823	0.706358095960205	0.7516539473771	0.750739759745298	0.831917774495322	0.854469380982437	0.805973364669017	0.661670131417387	0.792239061790617
H2_7	0.602076373819321	0.69886405765723	0.512775145793805	0.580086316117536	0.74325723090676	0.625420200702147	0.737860900245057	0.690137912655318	0.658236988840665	0.753744475364217	0.71456580098332	0.795847433534175	0.905953850337859	0.754504344110526	0.984269729617428	0.855654420995721	0.975453542298462	0.643103268246841	0.677848834207401	0.665652960691666	0.52269871619776	0.547249417960371	0.618808825798488	0	0.920656999676073	0.772621987194895	0.816074662834733	0.915184160722085	0.799773514521716	0.79838687144334	0.979704085741456	0.87698170635844	0.938510277389743	0.594273925544229	0.871397728339435	0.915780673383045	0.716065804035073	0.870425941684955	0.870899816897724	0.69622099776066	0.69640941409747	0.646195212880025	0.676366415051476	0.687916704721892	0.866915747318675	0.841328710795775	0.809149364482693	0.776865476574873	0.769540551898025
H3_1	0.910376776373871	0.871284893782448	0.908486189779562	0.922712823224376	0.897270215556206	0.93116192706393	0.890311079250693	0.928271939079774	0.863662232918144	0.921916209415831	0.890691651432054	0.919374219261198	0.884041072050122	0.731872784309725	0.973229117860033	0.864126924319087	0.965038571941155	0.95830741284495	0.872209535728507	0.916347416812609	0.942057581481526	0.909338728569907	0.931076549597543	0.920656999676073	0	0.88113401419853	0.923662796013532	0.902779060105253	0.887586591289115	0.867785080428612	0.992361520518801	0.976940057483185	0.990926451015566	0.929135466303608	0.982697898277694	0.969702165764067	0.911407355117223	0.90310762687982	0.911408666436089	0.799360261667408	0.945987714243556	0.923811927284119	0.915582809950052	0.95162713076648	0.941289730146035	0.906643967301173	0.953383878867211	0.855880792785842	0.943880340545185
H3_2	0.802241279528595	0.838175136934064	0.812452721196033	0.873972089036509	0.86910396712336	0.865646687697161	0.804487245159307	0.818502580000408	0.854743164529809	0.883090397445221	0.683549124143183	0.842868913664804	0.793452517381007	0.716813236922676	0.967980801452863	0.66155597966417	0.866286068879926	0.861247520689419	0.821867573897731	0.79217398433977	0.864938351719663	0.779663259170174	0.854966721250858	0.772621987194895	0.88113401419853	0	0.844164200231631	0.631516495487084	0.911930303315454	0.595928508455558	0.848512253339461	0.978749385712797	0.8630868413073	0.736088919763807	0.970931013786493	0.973175162470021	0.809680472306098	0.59641300203882	0.989769840658918	0.741588618548305	0.864902424849868	0.869371734984383	0.83498052907211	0.889368486215581	0.984878733749176	0.970736417835251	0.90025438166585	0.838007307198578	0.881271195620475
H3_3	0.868906455862978	0.859399864325973	0.877991851977593	0.852796123166652	0.854157473365694	0.825727652621007	0.770398051348775	0.803569050472766	0.757358383914512	0.905325097681383	0.790234221380818	0.793384242014775	0.85364289244293	0.827461556582699	0.980058892305028	0.858963159055813	0.979288334064888	0.833125436171908	0.852513603508487	0.623184383384217	0.837350761792912	0.876254767353166	0.811745706590363	0.816074662834733	0.923662796013532	0.844164200231631	0	0.912028237849579	0.89690715489322	0.823754958131335	0.992274054856658	0.941464994678636	0.991917819719299	0.79398767660422	0.976730564769247	0.9675166310264	0.876148890865475	0.87187132683399	0.983158970589924	0.81247231019149	0.903479802333629	0.890510228260011	0.924345413841212	0.905471990095946	0.962580557165752	0.975221011072011	0.916676792750881	0.783072996122848	0.908803412071901
H3_4	0.93532983663264	0.944669312378453	0.915522516372095	0.953157598850647	0.956384058543583	0.946827826516162	0.934480227543811	0.936197892638999	0.947628435932374	0.952700942855655	0.872743504575352	0.902563094389698	0.862600828428167	0.889214051564751	0.972556321789306	0.817587903858498	0.861246299734083	0.943795192993176	0.931272628177677	0.919003861786745	0.946875660656579	0.906667822393655	0.946434884372981	0.915184160722085	0.902779060105253	0.631516495487084	0.912028237849579	0	0.950219919628681	0.587977610124118	0.51533647829017	0.994449311317074	0.580844473156753	0.883808172997862	0.97064464715046	0.977517125162445	0.86772113640943	0.583104522867009	0.990895541981668	0.904203628582891	0.949965182965472	0.938113410934254	0.912970552998298	0.94790599359414	0.993899072963661	0.984711266919856	0.939402384736481	0.915438827201082	0.932551436715076
H3_5	0.875623553294466	0.856878365294787	0.907457271619285	0.817664417156398	0.819248491524507	0.845815758197199	0.821954100035111	0.880881887077515	0.78030455055185	0.956256799784403	0.926718290163011	0.925093199026777	0.932865788594841	0.908632805579796	0.991141367466456	0.923650979973678	0.971786955342264	0.483249190938511	0.827853483110207	0.84106100795756	0.736117040662258	0.659148504815003	0.756339342327063	0.799773514521716	0.887586591289115	0.911930303315454	0.89690715489322	0.950219919628681	0	0.888105184846057	0.983421477325919	0.671688405937964	0.950429155313351	0.881046602776443	0.514133528502887	0.702765346366847	0.735528521686799	0.933104823196111	0.796976124435743	0.828619202180725	0.89333741165161	0.496789359923008	0.615427327846389	0.499818900727415	0.788877295492488	0.836693050733104	0.482864145962958	0.723203347602858	0.4210703125
H3_6	0.785248892363826	0.803937282782918	0.858089759363327	0.843403877201106	0.850958117698571	0.851834969611968	0.775574467303791	0.800834192859599	0.815622500666489	0.874823720459822	0.751329159147885	0.776067629964853	0.856703082716456	0.765740373589395	0.972599100378354	0.710281938666426	0.860908717061906	0.866513205118685	0.85419339528192	0.775439426901756	0.857265553706587	0.864848246111277	0.843223046449501	0.79838687144334	0.867785080428612	0.595928508455558	0.823754958131335	0.587977610124118	0.888105184846057	0	0.770517865985561	0.967855130028716	0.789505875157318	0.749895694673475	0.974190026901634	0.962443602802756	0.846385143668138	0.577898754068919	0.981407263562368	0.706503855753411	0.85158785525797	0.84207903109243	0.901873772493232	0.874196524563664	0.964264954888928	0.946375186846039	0.911597606241951	0.801993793915184	0.893037343424565
H3_7	0.979571803334179	0.992011167185654	0.973323481732264	0.985934682660699	0.986331232623848	0.986824096804327	0.987292863002461	0.981865134392308	0.983136923431573	0.998139100542706	0.97227185494011	0.971770889860717	0.992957543637306	0.980974235338542	0.98051261593697	0.931870656073505	0.843304171481123	0.985661844346996	0.982790887472385	0.997401071756167	0.986335154196821	0.976799152894906	0.986351003139382	0.979704085741456	0.992361520518801	0.848512253339461	0.992274054856658	0.51533647829017	0.983421477325919	0.770517865985561	0	0.983456830238258	0.209163039710357	0.955665867853475	0.966232640364446	0.979095806291482	0.943612486333092	0.782692051657569	0.982690237824927	0.956788782462723	0.983026975754876	0.980671574223517	0.973163500603931	0.982121872805883	0.977972492743401	0.964819326810277	0.980164276419518	0.974838518323227	0.982891557575102
H4_1	0.938135393324685	0.943347453827041	0.958847933185038	0.900307302540524	0.937196431595177	0.923656741882705	0.926469725244416	0.926500583609418	0.900031112875366	0.962123561005371	0.967943214466791	0.939308911052531	0.943937588745083	0.970058270394638	0.99812276962728	0.948329036201288	0.985195631455581	0.693116285860282	0.927278653020244	0.95341023439854	0.820348385013868	0.731474688187821	0.827226949972841	0.87698170635844	0.976940057483185	0.978749385712797	0.941464994678636	0.994449311317074	0.671688405937964	0.967855130028716	0.983456830238258	0	0.950829824126827	0.92862858155032	0.669814923619271	0.783852299719283	0.751883182621528	0.980786633710172	0.739541978886095	0.88519311131664	0.946957870142389	0.674897263636236	0.685490661030637	0.705352922640618	0.721887178271371	0.842238216317843	0.627365289256198	0.934438386799613	0.687826809683056
H4_2	0.963475120385233	0.991574967933572	0.946291056455541	0.957770961145194	0.98497383813734	0.962557490362887	0.987102466720374	0.982027842875545	0.949640189718149	0.99772180412635	0.982946991733389	0.974449210372392	0.991753371868979	0.981648503069022	0.990183568186376	0.947187789774362	0.869399781661703	0.957483773307952	0.956664804545393	0.996496040148598	0.959395444500361	0.931982991175529	0.959105448930068	0.938510277389743	0.990926451015566	0.8630868413073	0.991917819719299	0.580844473156753	0.950429155313351	0.789505875157318	0.209163039710357	0.950829824126827	0	0.941490582883381	0.926219773694455	0.957618617261636	0.886347576200123	0.800640464396656	0.947708898749264	0.968815175290496	0.9492442646019	0.94311987014578	0.921968064884045	0.947304415404985	0.935467208306704	0.905619250520301	0.947492510445074	0.964004175235246	0.9487163268605
H4_3	0.427831534549063	0.6550152212942	0.73396537007682	0.693773969395117	0.66868193718933	0.68296115537247	0.738549214361312	0.503306884730059	0.691299077578051	0.671294309183749	0.71054319046831	0.696949049120309	0.885788363508525	0.733410522415709	0.97852690439087	0.821340719363149	0.959470417740524	0.753738838266713	0.81091466544207	0.677656546489564	0.562826572097006	0.773365757730058	0.645209398782588	0.594273925544229	0.929135466303608	0.736088919763807	0.79398767660422	0.883808172997862	0.881046602776443	0.749895694673475	0.955665867853475	0.92862858155032	0.941490582883381	0	0.944198906455772	0.961129453788741	0.812312980186009	0.841415255275634	0.964123970932471	0.606092330209583	0.578992756122801	0.798687971580181	0.83909102728404	0.822996292715499	0.964422629070976	0.95086290224195	0.878733777381034	0.753776435045317	0.868551190398111
H4_4	0.957752898048152	0.98236467676196	0.949568315746197	0.933870132742251	0.978196149593127	0.956347540555416	0.977377754579827	0.973321599033848	0.941961701437933	0.988319198781134	0.975267211568689	0.962199339360762	0.973939527444426	0.974184117291241	0.986140701690602	0.97167253123285	0.970502305339562	0.601052904460885	0.948308379422859	0.982416863711828	0.825803094354198	0.678374424078298	0.871834129126012	0.871397728339435	0.982697898277694	0.970931013786493	0.976730564769247	0.97064464715046	0.514133528502887	0.974190026901634	0.966232640364446	0.669814923619271	0.926219773694455	0.944198906455772	0	0.575506885735788	0.716674132022209	0.973916997024783	0.77420957258499	0.961529794055001	0.946018622808518	0.481897753044365	0.618112816609582	0.381587225223892	0.799075917088339	0.852649976566162	0.309100862186944	0.956770083710363	0.269837879817493
H4_5	0.943720323421032	0.960141734870661	0.957483715341458	0.926439679094431	0.955927342256214	0.946119267635482	0.955953142491604	0.962742027391583	0.933736617830846	0.962872760533117	0.969624478938865	0.962116145263522	0.964027664118481	0.967104172247095	0.991203431166428	0.942792728014956	0.971508331152403	0.741795815967305	0.940156948147036	0.972419521024239	0.874044092500467	0.812824053065047	0.878826679082761	0.915780673383045	0.969702165764067	0.973175162470021	0.9675166310264	0.977517125162445	0.702765346366847	0.962443602802756	0.979095806291482	0.783852299719283	0.957618617261636	0.961129453788741	0.575506885735788	0	0.84671228003238	0.9751251347519	0.859545774210897	0.944284400326259	0.932304433117025	0.704097867634219	0.804922930601358	0.663800966446079	0.85850680216358	0.894460842487499	0.572189334332459	0.950209463085636	0.596729284883516
H4_6	0.87436069924528	0.911166852755388	0.872270469246989	0.858940371658757	0.91461164435843	0.881248178698654	0.886053391310546	0.886729360717904	0.858532649593868	0.945692078949779	0.8590334894811	0.854504945875327	0.795822806131043	0.835000272672738	0.973677184586024	0.831210839997962	0.950002633658151	0.74206500543271	0.862315117546318	0.887008988823514	0.758772286349103	0.598005414240474	0.760714651027993	0.716065804035073	0.911407355117223	0.809680472306098	0.876148890865475	0.86772113640943	0.735528521686799	0.846385143668138	0.943612486333092	0.751883182621528	0.886347576200123	0.812312980186009	0.716674132022209	0.84671228003238	0	0.845951479803934	0.785507296824554	0.852428660116028	0.892021433106716	0.70095764929812	0.558942103667778	0.738214725704761	0.732529587435018	0.764458194989436	0.702176174787585	0.850234977414792	0.693962792998269
H4_7	0.886058267345317	0.89950938423627	0.876854033434309	0.916824455479737	0.918020868472786	0.916212190779086	0.884114995423791	0.885385316525358	0.90698540736867	0.925768639241822	0.817924394733116	0.857007366888703	0.845127296745527	0.824946875883221	0.947759828145922	0.762707765927661	0.876264192093053	0.91335668256102	0.894180125764141	0.875842394321686	0.916526932353279	0.875425738516039	0.915701177124849	0.870425941684955	0.90310762687982	0.59641300203882	0.87187132683399	0.583104522867009	0.933104823196111	0.577898754068919	0.782692051657569	0.980786633710172	0.800640464396656	0.841415255275634	0.973916997024783	0.9751251347519	0.845951479803934	0	0.987607085256271	0.848118609406953	0.917176371098847	0.90663654425431	0.897023162930533	0.920264987616007	0.990929266775392	0.980808741128128	0.932318407686272	0.882348939643884	0.91973844570778
H5_1	0.951883436948946	0.971714083180803	0.93391289178345	0.929624511021058	0.969340458718849	0.951299084155497	0.966016553641626	0.964829405578176	0.933990342922604	0.977098965546982	0.979918115403063	0.976637710781809	0.985092167224135	0.980628762885274	0.991480987583993	0.980536884199779	0.975231068590887	0.821287519747235	0.942178849983184	0.97460319287301	0.830842482467955	0.719644213724994	0.870825462924942	0.870899816897724	0.911408666436089	0.989769840658918	0.983158970589924	0.990895541981668	0.796976124435743	0.981407263562368	0.982690237824927	0.739541978886095	0.947708898749264	0.964123970932471	0.77420957258499	0.859545774210897	0.785507296824554	0.987607085256271	0	0.927600072743438	0.938743315944363	0.75609921848454	0.688237445039999	0.779872689466903	0.809797673820478	0.859622969392884	0.807511070907016	0.963139009273498	0.788510627700507
H5_2	0.581074455417805	0.586457179247834	0.782612399633676	0.704341564601583	0.670374034700965	0.723555358963962	0.638172695866633	0.607903294491115	0.618907639567428	0.751346207751206	0.698468679605907	0.662277814351547	0.853193925439424	0.74763078934078	0.968196521259435	0.77321017691808	0.938730133319103	0.789282001157962	0.735185524228	0.677234135191031	0.741166324384357	0.80252726616775	0.689694658971873	0.69622099776066	0.799360261667408	0.741588618548305	0.81247231019149	0.904203628582891	0.828619202180725	0.706503855753411	0.956788782462723	0.88519311131664	0.968815175290496	0.606092330209583	0.961529794055001	0.944284400326259	0.852428660116028	0.848118609406953	0.927600072743438	0	0.714313928410608	0.769871266357009	0.841694008379183	0.821102754661564	0.932590702001288	0.90973721232428	0.9004149108169	0.718247018964228	0.890506606121947
H5_3	0.493922595738188	0.673963149078727	0.753884828221317	0.70000056032768	0.504001013716856	0.716029995309939	0.767305946049281	0.441921556387848	0.680733753848758	0.444844524628936	0.855820256884646	0.793836352652267	0.910909340329578	0.844602913650889	0.987808519424415	0.859751377794291	0.974711975478279	0.800474910954196	0.793700542499806	0.792689895285175	0.648095302803823	0.767961606390986	0.708295678494823	0.69640941409747	0.945987714243556	0.864902424849868	0.903479802333629	0.949965182965472	0.89333741165161	0.85158785525797	0.983026975754876	0.946957870142389	0.9492442646019	0.578992756122801	0.946018622808518	0.932304433117025	0.892021433106716	0.917176371098847	0.938743315944363	0.714313928410608	0	0.777095363882462	0.830400546694208	0.813112636843805	0.94263996618934	0.931570762052877	0.925163013591013	0.825717390741843	0.891739947640465
H5_4	0.766256983240223	0.805538596006401	0.780002296150415	0.770649124179792	0.826665479718903	0.808607394375254	0.813624361908115	0.780913255289755	0.760369652588999	0.828694998119594	0.843597058503652	0.824242122472013	0.913122394380844	0.864966921427061	0.983433423068958	0.859303051259129	0.967164265254439	0.464344755298868	0.824484077538698	0.820270505198011	0.646483582089552	0.468918257464513	0.706358095960205	0.646195212880025	0.923811927284119	0.869371734984383	0.890510228260011	0.938113410934254	0.496789359923008	0.84207903109243	0.980671574223517	0.674897263636236	0.94311987014578	0.798687971580181	0.481897753044365	0.704097867634219	0.70095764929812	0.90663654425431	0.75609921848454	0.769871266357009	0.777095363882462	0	0.474361656445095	0.241040150902722	0.786589391264297	0.835377411082618	0.537366548042705	0.870069605568445	0.48103156915089
H5_5	0.827286210389235	0.876194831580289	0.769323409687598	0.83495323907276	0.893725005880969	0.871513858045165	0.853240696678405	0.846231340668582	0.831869302174521	0.89985928212883	0.844994070811452	0.905967693533533	0.89181077404244	0.864858425002978	0.98208586712999	0.870963707476806	0.972460003259171	0.625245031514823	0.837049145590216	0.871172015501912	0.689677911265893	0.292840512223516	0.7516539473771	0.676366415051476	0.915582809950052	0.83498052907211	0.924345413841212	0.912970552998298	0.615427327846389	0.901873772493232	0.973163500603931	0.685490661030637	0.921968064884045	0.83909102728404	0.618112816609582	0.804922930601358	0.558942103667778	0.897023162930533	0.688237445039999	0.841694008379183	0.830400546694208	0.474361656445095	0	0.521242521302955	0.734349736743916	0.794112885819124	0.642002608643074	0.89919451246156	0.599460710220381
H5_6	0.814041836324078	0.850686529341062	0.815521412332015	0.816906008605941	0.86721862215916	0.849248425123183	0.851391659789058	0.824867399698059	0.807780388959497	0.864919866284084	0.861645826371457	0.855247184577209	0.915616529972896	0.877447127877256	0.98784297391576	0.889139168195435	0.980938534851789	0.480821844321657	0.856825941524117	0.851299435028249	0.698137251642787	0.544941897126385	0.750739759745298	0.687916704721892	0.95162713076648	0.889368486215581	0.905471990095946	0.94790599359414	0.499818900727415	0.874196524563664	0.982121872805883	0.705352922640618	0.947304415404985	0.822996292715499	0.381587225223892	0.663800966446079	0.738214725704761	0.920264987616007	0.779872689466903	0.821102754661564	0.813112636843805	0.241040150902722	0.521242521302955	0	0.814386325078768	0.871678800060808	0.453867174306856	0.900505422309106	0.400683127572016
H5_7	0.933577805894505	0.957862231025701	0.942520246081123	0.922833445368366	0.953349330537183	0.944955523081902	0.950315147080143	0.96892089077991	0.914320265797298	0.969629098205276	0.981321310268679	0.98201134756385	0.976693462952577	0.968495441549334	0.995199692780338	0.899827768209345	0.965546801649181	0.855228383789118	0.92528282684109	0.978286095365122	0.852161998395083	0.746718571101443	0.831917774495322	0.866915747318675	0.941289730146035	0.984878733749176	0.962580557165752	0.993899072963661	0.788877295492488	0.964264954888928	0.977972492743401	0.721887178271371	0.935467208306704	0.964422629070976	0.799075917088339	0.85850680216358	0.732529587435018	0.990929266775392	0.809797673820478	0.932590702001288	0.94263996618934	0.786589391264297	0.734349736743916	0.814386325078768	0	0.718057680988817	0.774853030891243	0.931116372957833	0.81461447610262
S1_1	0.9121784453287	0.950974297577111	0.919247868231179	0.905174016449667	0.946359183821004	0.933150092107956	0.935833407651833	0.960504961005009	0.895313146775592	0.964047677314408	0.965403471270243	0.969649718772623	0.966140841529711	0.952440148760502	0.989326629852469	0.889142665427893	0.947663090945737	0.900352401139127	0.908384369073896	0.970450253368996	0.894757155841084	0.805758861993805	0.854469380982437	0.841328710795775	0.906643967301173	0.970736417835251	0.975221011072011	0.984711266919856	0.836693050733104	0.946375186846039	0.964819326810277	0.842238216317843	0.905619250520301	0.95086290224195	0.852649976566162	0.894460842487499	0.764458194989436	0.980808741128128	0.859622969392884	0.90973721232428	0.931570762052877	0.835377411082618	0.794112885819124	0.871678800060808	0.718057680988817	0	0.839776334660071	0.902748009448848	0.861852224448565
S1_2	0.911359353493345	0.931019162214997	0.927693622841511	0.887799716597681	0.931309439943642	0.904909854717311	0.91913229798957	0.91407106054601	0.893697894364001	0.960400025529366	0.908835455892275	0.930286553023985	0.927163536807624	0.923073981055342	0.98701441418341	0.895254023170014	0.978619718843306	0.561800480710869	0.901830107402154	0.912154316316096	0.777633860072136	0.658996778647032	0.805973364669017	0.809149364482693	0.953383878867211	0.90025438166585	0.916676792750881	0.939402384736481	0.482864145962958	0.911597606241951	0.980164276419518	0.627365289256198	0.947492510445074	0.878733777381034	0.309100862186944	0.572189334332459	0.702176174787585	0.932318407686272	0.807511070907016	0.9004149108169	0.925163013591013	0.537366548042705	0.642002608643074	0.453867174306856	0.774853030891243	0.839776334660071	0	0.885479179379025	0.219666399972171
S1_3	0.803504772122756	0.786951563128941	0.856396597645846	0.776428457561886	0.75730066779763	0.772147370931203	0.760643581247583	0.835660280092791	0.75203932724057	0.907288077488481	0.808850491445538	0.835093821666368	0.873184431984748	0.850217683843901	0.984890766738275	0.855134517320204	0.962148595131995	0.784785457860847	0.708981164802731	0.617016450187354	0.718276958658572	0.861242989936237	0.661670131417387	0.776865476574873	0.855880792785842	0.838007307198578	0.783072996122848	0.915438827201082	0.723203347602858	0.801993793915184	0.974838518323227	0.934438386799613	0.964004175235246	0.753776435045317	0.956770083710363	0.950209463085636	0.850234977414792	0.882348939643884	0.963139009273498	0.718247018964228	0.825717390741843	0.870069605568445	0.89919451246156	0.900505422309106	0.931116372957833	0.902748009448848	0.885479179379025	0	0.859345561779699
S1_4	0.88302379241215	0.912116920262101	0.904021027661039	0.872348923982191	0.918273932226268	0.885360509040232	0.898879565525846	0.912051286721183	0.87184352241971	0.957015880782011	0.899237853053365	0.918354381234073	0.924377035103679	0.902213358838173	0.989983592170031	0.92459948282556	0.973231827111984	0.522039674629457	0.863666917085129	0.886326619668967	0.747576745164003	0.623284524595093	0.792239061790617	0.769540551898025	0.943880340545185	0.881271195620475	0.908803412071901	0.932551436715076	0.4210703125	0.893037343424565	0.982891557575102	0.687826809683056	0.9487163268605	0.868551190398111	0.269837879817493	0.596729284883516	0.693962792998269	0.91973844570778	0.788510627700507	0.890506606121947	0.891739947640465	0.48103156915089	0.599460710220381	0.400683127572016	0.81461447610262	0.861852224448565	0.219666399972171	0.859345561779699	0
S1_5	0.940063954924462	0.946345425969638	0.900368540078734	0.902052719441067	0.942177417391093	0.927535886080782	0.955266134505381	0.930830657118731	0.902993940479389	0.93562545720556	0.979491481973479	0.981783715608456	0.979738592931628	0.97018236645606	0.995291693201577	0.919372485650322	0.968344321734325	0.802927022589594	0.907921389604259	0.972460849970649	0.792237756475403	0.62731807016557	0.842943894529346	0.827632216466028	0.971434861092766	0.983148434208679	0.984392958303763	0.994514407311798	0.768299796836551	0.975559042458627	0.980781220126518	0.647418851667533	0.942053180421475	0.966348959346431	0.743262902122373	0.833644750933133	0.760661496851203	0.992185920661825	0.741159658461648	0.962004214537267	0.919902154053274	0.697718675480228	0.637918730802246	0.745875693325539	0.618727905510948	0.764164128666194	0.72673159063728	0.958457961583542	0.753294096367102
S1_6	0.938590398129175	0.956420560556045	0.918154183554494	0.917558871882215	0.952576497903455	0.939134911585003	0.955290527425924	0.942383826398476	0.919917885765829	0.951935456610677	0.960128814598988	0.970254243857065	0.967389528233619	0.964414039628979	0.986306503335832	0.919709369240872	0.968646631964922	0.648657159051223	0.929733830884288	0.965518764284374	0.820939867938088	0.677618911374199	0.855322176363054	0.854720284123826	0.970094465363914	0.967879424754374	0.970758683173951	0.976798788738782	0.563565896818774	0.964260525084207	0.977416710661591	0.60838360443822	0.945120877632559	0.953802741041268	0.302740810278499	0.606999838645798	0.785637325323234	0.974306959667979	0.783103320787194	0.952627618757423	0.926254105899356	0.5249092708677	0.66013150337331	0.460161427814427	0.695699267755265	0.811148777772238	0.329938948585365	0.95032912073741	0.372321478487968
S1_7	0.964236983018587	0.990984248804597	0.960172695861137	0.948095724108294	0.980770706338719	0.967141852050389	0.98589876061599	0.977878606475291	0.956164884194284	0.984390096323694	0.985301906779661	0.985512312592247	0.986750321499552	0.98875139919382	0.995338933216136	0.945947651910453	0.983798229497244	0.747936766868071	0.964837032391203	0.994539475833234	0.856069388778741	0.734579411145529	0.881490551368061	0.892660255617908	0.993059689573563	0.987117362883005	0.991541296598393	0.994067914677695	0.705165105777285	0.991951434446294	0.983304134917787	0.616203345679515	0.949914248473623	0.971614049234257	0.657403781503292	0.790246244598395	0.805106097541024	0.992740327084164	0.809572748198499	0.979745869142308	0.959291341021485	0.665723416536442	0.699612239023316	0.692161724354524	0.704507525014781	0.840045611541703	0.649849553849346	0.974226402926493	0.695488307223249
S2_1	0.959549640961598	0.973975139707726	0.948582054858205	0.973489872965665	0.974237726258754	0.975583700309803	0.965030669048362	0.961031387133474	0.967695637852336	0.982265090230243	0.952377174890264	0.949329131937386	0.96360405057667	0.970526553162702	0.98364052912124	0.958657036359416	0.949721088690053	0.977858192340513	0.966602328819137	0.977680674753111	0.974378730065551	0.957473628342069	0.974236505791387	0.968581714027877	0.868300876594404	0.978619396406648	0.9706542670612	0.976869249708436	0.974360573437585	0.963051804851627	0.957798544981369	0.911491528546662	0.961016258559731	0.957769942255608	0.965006535445179	0.978081048575145	0.937596767772093	0.969821855889391	0.736303811910437	0.863319161595002	0.966411743737645	0.96195661940446	0.953330527201936	0.974414635358841	0.963382609878326	0.939629274528603	0.97608509858983	0.956567726581609	0.973222582235114
S2_2	0.935108377341845	0.97040055354809	0.911527118861392	0.964255855908711	0.963221342463799	0.967604910925323	0.954109628939244	0.944181960635343	0.955451829723674	0.976748763184498	0.92978543551375	0.926511960988252	0.9200703071469	0.942977403633141	0.974768927043762	0.926742221462878	0.924731721156895	0.967984502428889	0.953815242102086	0.975794370417094	0.965611960327944	0.922128244054074	0.960253525725196	0.943760897253583	0.939979246261969	0.920260154620199	0.957582086088873	0.942332513454935	0.958618506206293	0.926008532030517	0.923029582785111	0.960371201690024	0.924967377120487	0.927032915421847	0.942773003185288	0.966726801155898	0.883687186599808	0.949376068687016	0.954667067488351	0.917924585037287	0.955083177506709	0.939863436659621	0.919815152445078	0.95763374073332	0.938944159178434	0.8779660201184	0.953427338234756	0.936585308695499	0.955949150399269
S2_3	0.710779110734514	0.851750932088226	0.711656779334559	0.663233959600713	0.846604501571174	0.681009041523337	0.778609129400847	0.781501217900224	0.835734791148716	0.879676427678199	0.845041953835991	0.872528212272222	0.890755706791436	0.777308816988578	0.976708918246032	0.813765013922946	0.896014977750443	0.823398504853558	0.879423145968804	0.803973819165466	0.836837669206532	0.842135230069814	0.850550440634062	0.780496329954561	0.913783792369516	0.748201616081987	0.827278004405321	0.863630741552819	0.891169504167921	0.7987144858959	0.904545316716698	0.913707751742346	0.911007440102057	0.753311110714986	0.955369955800471	0.949303147790739	0.85631663806106	0.844226088524295	0.967122885787903	0.786011352779183	0.877554619511765	0.90077949247016	0.871675423346236	0.927318445390974	0.944798792136563	0.919011674926902	0.901479750778816	0.884836506015947	0.925278820095893
S2_4	0.820281716505218	0.874313155099968	0.840499747067751	0.828340175648288	0.881725383701477	0.856745637172304	0.842821493330461	0.86004948644463	0.818739978882328	0.933850032293685	0.803993840707106	0.812231697243971	0.793888488920886	0.810999774462738	0.969985365713685	0.766276805632568	0.872826015977014	0.792433579285927	0.816788896774702	0.849658173327791	0.799295480940129	0.702461794816193	0.794000896552172	0.689598215694732	0.901151317938866	0.579231610609789	0.846709585121602	0.73461349843683	0.777398064542252	0.704661665844732	0.859649345377042	0.852831174017556	0.807875331468633	0.781598811531358	0.838730309564709	0.901983016501013	0.561636941272687	0.715380434062073	0.876125190959301	0.800520344161242	0.842029385118368	0.78191830286617	0.686645789655264	0.809196300854928	0.843455344070278	0.766124275252852	0.78602706377059	0.812233103814044	0.754326436547015
S2_5	0.908657796737591	0.945137247773132	0.871589512969703	0.892676806694643	0.949793144546694	0.921922142493926	0.936245356256351	0.93020000674559	0.895796944438303	0.958514821019522	0.895625070837583	0.92466826538769	0.916658147991296	0.907876889934974	0.970572027958507	0.845110024449878	0.852059526079106	0.869918129846318	0.902359161940722	0.940568093065318	0.875969554624541	0.7789429120396	0.875335398575471	0.802045295625825	0.927828516726605	0.726144756277696	0.941070200299994	0.474310894430902	0.871932573098534	0.684187349879904	0.58863690618286	0.893055918718016	0.53948277415673	0.863941012430874	0.847825887995021	0.912843441886823	0.696732082773759	0.699231971725685	0.88384373357186	0.90397502892018	0.899526696005978	0.824381109782685	0.749785819321015	0.83730090488474	0.861154537068505	0.792617976725923	0.862813432835821	0.919632962826153	0.859811323716389
S2_6	0.94939481455041	0.980117699946871	0.931727748691099	0.958688312865365	0.974832132395857	0.961994530441016	0.973438493632994	0.967608507966408	0.952659552831749	0.987721753261409	0.952466938205994	0.956502827316224	0.966090137816184	0.965335363366956	0.982999048385916	0.909619868889964	0.862720095210771	0.958952174683269	0.951252673075215	0.984230225021681	0.961084976369712	0.936159392651519	0.95998107956483	0.943037608884118	0.975230603549188	0.840288752578148	0.97669728881918	0.550765654217415	0.954329087868262	0.728186307713149	0.212858018073212	0.956365275226539	0.16739493985003	0.924544718388725	0.936267120776332	0.961107988398498	0.88217974537446	0.775648142499847	0.955523958481445	0.952597752850077	0.954466482271672	0.946315316618573	0.926809848088004	0.951652452406654	0.948252218686124	0.924141756399899	0.949145510753048	0.94982713949331	0.951497521031027
S2_7	0.97908194913502	0.988604881747397	0.972359596233318	0.985703134628816	0.985767021679067	0.98479386691469	0.982605415374298	0.978983481575604	0.982866176116144	0.994627692180537	0.979488041225564	0.967648247021957	0.990341112037147	0.97961444496098	0.990473310146681	0.941188485198001	0.851572778375792	0.985983578393621	0.982563868222257	0.994204326232402	0.986397552688318	0.976066215838165	0.986108264443989	0.978969964571808	0.989784066311177	0.844000917641661	0.99145405620889	0.498027988548319	0.985729237384024	0.760825185344364	0.213960348791809	0.985326522435897	0.336407722572971	0.959375085701749	0.970797641083036	0.980223488026103	0.947148503670243	0.774762420635465	0.981260775054344	0.965662578402781	0.982516564023233	0.980055246406982	0.973319558919307	0.981291635686336	0.979721527369041	0.967336484381189	0.981980411975881	0.977484705646374	0.984853134590092
S3_1	0.654217438349092	0.665961168001622	0.901742409422367	0.739459336899277	0.544081666100842	0.722782097288676	0.748988037797193	0.637280881998668	0.706246469308525	0.661017991317929	0.890305131855929	0.732908798683739	0.85546138587892	0.885794528224985	0.923360635206893	0.858694566163771	0.901029456064753	0.828772241049349	0.777422152238159	0.800785010738354	0.733013452146346	0.911733586128865	0.708615637451743	0.856092965204694	0.8986181958583	0.907608494237112	0.914871990700443	0.955113515052309	0.834759963400306	0.866306871579413	0.977348876400767	0.968044558879651	0.983068009225404	0.723516912730448	0.976775276873138	0.957897819185596	0.91440125501133	0.9290190943953	0.974853166181334	0.727305057190965	0.634965459750431	0.861777328235987	0.933114149759465	0.896017498948892	0.95250214961307	0.944253642057851	0.945200902584763	0.719859418684391	0.926598681730661
S3_2	0.9643885893068	0.990384922740553	0.947072760623662	0.938201222040974	0.983450985270185	0.963008976624117	0.986027152193672	0.981210627624825	0.944890520417164	0.99592087345589	0.984401473296501	0.973625084592827	0.987753820389366	0.981063571107373	0.992026622970759	0.949544876186748	0.877367682594123	0.858901736529459	0.957424995647716	0.995591685152767	0.864660795266326	0.767442546538042	0.870887061234068	0.858663136108062	0.989732279476167	0.879421640026483	0.991205732771916	0.625829504849413	0.830774982564869	0.807357315585611	0.464732298108472	0.829479453648041	0.424122285992357	0.945053289348474	0.782436618605917	0.879172776978687	0.667584192706314	0.818726942289066	0.819861221011626	0.969399319984889	0.948790669935723	0.806474726420011	0.729129570701559	0.818021511614592	0.77510471080992	0.815937572170023	0.829833792463653	0.961099204368633	0.824960059446405
S3_3	0.74313373265022	0.733581831252163	0.899637676965284	0.666553880102979	0.701252934727888	0.676996290853104	0.722371608386745	0.732186150684615	0.644431778176393	0.814069403378709	0.896051356167325	0.782075471698113	0.880184331797235	0.8745966036812	0.987812498412424	0.882907125213303	0.956242644698834	0.486097107391723	0.763670975467469	0.712688344427793	0.577533228526511	0.707560358181887	0.56868587244458	0.769961068233044	0.934364761558063	0.878772513125971	0.838172153472519	0.935652067605978	0.550075328215797	0.829148311306901	0.965263560100143	0.682609551514091	0.938905549319528	0.743078920960982	0.694839576182659	0.763271095403074	0.758474949967776	0.908218717773426	0.824526829658677	0.743360636932407	0.778252964224436	0.547589426566969	0.706956226671191	0.594379674373207	0.81901907755281	0.85850028325694	0.658465175585971	0.7774937755671	0.639516009190567
S3_4	0.937334721056936	0.958470410285498	0.944198790280657	0.922864605602381	0.955223759975755	0.940832971765895	0.949668058595549	0.967252477776642	0.922002729688959	0.971943788198413	0.978404627833247	0.96891570778073	0.975901550605373	0.964731127371334	0.993554638832747	0.958389838308839	0.975843043200018	0.679080534247434	0.933846790575094	0.969333454505064	0.845378916472169	0.747032091449621	0.868593709157445	0.887555306636796	0.952443087357677	0.981436966677249	0.970027441452317	0.98084542964404	0.58079346160395	0.9629203297031	0.985678404394843	0.75130767167382	0.956727338695047	0.963224256183661	0.407551949337027	0.368540893701256	0.812684704329613	0.979770493564153	0.817082852978922	0.94613467185686	0.942483591343118	0.599809739463653	0.715081268516525	0.531974269227131	0.821477315151997	0.866820276497696	0.42343596349081	0.943558746141256	0.42276969285229
S3_5	0.94983231637498	0.962646559262362	0.956162720805784	0.936052633727052	0.956847172650704	0.952652549478105	0.961837515444121	0.974897558624014	0.929026762525982	0.981416785007972	0.983233335606009	0.985054778742843	0.980333601838936	0.974582094199242	0.991021113532196	0.965500214558216	0.974547583860804	0.706113600375638	0.936186425414594	0.980247691524684	0.859960527044942	0.761358412503831	0.875961554717747	0.901264098424838	0.954051216796564	0.989102064546455	0.983891483556496	0.993231800032141	0.601654181706056	0.973172497534446	0.985074181852877	0.747813856117932	0.956671452416804	0.969855765301953	0.436594981268327	0.357717028937192	0.833547247971206	0.988036228242496	0.816387736966825	0.946267752945062	0.954355796611417	0.625510855683269	0.748567360243461	0.562873750948443	0.808503497174092	0.857546760956751	0.460157474094458	0.942433954005524	0.468542565619324
S3_6	0.844148339801639	0.89333553353757	0.822127875993676	0.851427909330959	0.906873714941328	0.885655221601863	0.873514598900556	0.86788433534429	0.841948100187177	0.917017623863301	0.849162915708688	0.8588948787062	0.91153851175787	0.86689071137377	0.982054531692806	0.833515277699623	0.930708540642106	0.628778975820431	0.866749858358972	0.89039113869106	0.714884171282909	0.413429312885516	0.768494370587113	0.714770600385969	0.929148055090266	0.824651030781536	0.898661906140436	0.878113151438555	0.590145467447224	0.807556145591326	0.933127650528198	0.681934694834894	0.88415688988142	0.828435057466059	0.583747509699067	0.776985103610129	0.582354283107106	0.853865658265755	0.718554310665809	0.832634055484756	0.844574845655999	0.458874785665757	0.343078019458388	0.524941938757587	0.741120490563033	0.79397612063198	0.621422598426541	0.851424191680621	0.573608045584256
S3_7	0.953820699797782	0.979444916545078	0.942706564903527	0.936350918320084	0.973771416800265	0.957657534668857	0.971915735361181	0.967493037210581	0.942359343503942	0.98444345379921	0.965505294385137	0.973034242453926	0.969240410700182	0.975999367363884	0.982462935755309	0.969046342341284	0.976251148079858	0.832555538716404	0.950144224288988	0.981898158937311	0.840039430953298	0.743500027769182	0.874186105625403	0.873852951549472	0.977170545714513	0.973562267605747	0.978362796717357	0.976703042195077	0.808547435343121	0.977836258551045	0.974883635892709	0.819973487059739	0.945411275824467	0.955183782355384	0.787162233723319	0.868493674463452	0.765748531225067	0.978903562232688	0.809182917798075	0.960900711017435	0.945946094579211	0.779768334522232	0.716532056321921	0.80060523258041	0.813425835024107	0.866687518462528	0.80683404747003	0.96054684243745	0.80092459008167
S5_1	0.909035397623543	0.913190812170313	0.923494318596205	0.931894685383057	0.931065103654099	0.93560351831573	0.910630769607483	0.908089413853476	0.921346315585172	0.917693890091101	0.903047544064234	0.86648967286145	0.95282137597307	0.93163199111878	0.992543549527544	0.929425863867374	0.992786288007286	0.934704721278964	0.943997708563184	0.911126376966661	0.933448339708359	0.939504330429003	0.933203018456223	0.908250476388129	0.960895424530511	0.930761390111312	0.818995369571851	0.956247273880804	0.964784795975405	0.890176254808983	0.998377852276414	0.997438229498257	0.998390601656933	0.908749215618477	0.99564929807155	0.988958212261099	0.968556829694451	0.935761217539689	0.991803493335428	0.898579828754169	0.918944256943066	0.913525420325631	0.954166166194456	0.917721376452572	0.994097797631914	0.993226237686615	0.974772823865131	0.931157450824617	0.963699290840285
S5_2	0.653825025890405	0.822704727550206	0.659090159700164	0.723481147438306	0.83792559969596	0.669655206480933	0.731993341656263	0.83634646104694	0.791347419466574	0.835807050092764	0.840736872091919	0.856216117716733	0.902239353075778	0.777694760820046	0.9821385600621	0.799215694181217	0.875436079973083	0.84884687660156	0.839662898802756	0.842339047216838	0.845559210526316	0.830574530321249	0.847381565382304	0.771354802288029	0.899255755863354	0.730995475113122	0.883863125443934	0.774601486550532	0.926265890971773	0.710355868534776	0.851359706469628	0.972042614194024	0.862354752904942	0.780608765208605	0.965607992963553	0.948962629540459	0.901827531494332	0.759520029688885	0.974808808624343	0.753631243515637	0.825927609914714	0.869877334322841	0.87874846580813	0.892416296089497	0.953834473404883	0.938250478848042	0.960718583966889	0.857564355697947	0.943946550652579
S5_3	0.891030380427477	0.915889780715186	0.871830301721811	0.92851679539011	0.928634118348655	0.928613952481463	0.900384859999022	0.893608063597415	0.918608175693363	0.907376066326356	0.831057066857411	0.893671922998157	0.905316285329744	0.8496484532931	0.977366606970905	0.763479065013446	0.886305855553522	0.921751011613853	0.90587080030862	0.892611439039284	0.92545802631286	0.866621825175024	0.915420238000883	0.887564784506274	0.926989726598813	0.630544068135348	0.904736393522464	0.428895988640398	0.957397613415898	0.640782438823771	0.343061654967323	0.986658054750907	0.424135849056604	0.859662006645232	0.973781644837321	0.971255126719736	0.899622667088436	0.642367757521353	0.99145391459315	0.856997783441232	0.916145766892036	0.90310273679293	0.89800762500919	0.912422971741112	0.980433767319148	0.968530682022674	0.944301435311712	0.917644059153493	0.946556180629466
S5_4	0.974602270705057	0.983233377276863	0.972878428746398	0.981062104176404	0.981756192736672	0.981977789734417	0.978480493384229	0.974518090050121	0.978486306171288	0.992137921308701	0.971675658521104	0.965280470049021	0.978820647954777	0.972286097537607	0.988044248357594	0.947368421052632	0.884579743653262	0.980905017224856	0.977847658554684	0.986856239694019	0.981990789447565	0.976307259399753	0.981519640695802	0.974764836176394	0.983157370517928	0.868588560369612	0.981711118808452	0.644870516586273	0.980734083300661	0.803329473662827	0.394759942273072	0.98194159758167	0.362117461746175	0.953857700390273	0.97040353653258	0.981346750510196	0.945685362306277	0.81574661939314	0.984937164842488	0.96046858016988	0.983307041975795	0.979386052719386	0.970192874811835	0.981158192804591	0.981942673021414	0.973803401898734	0.977444460335622	0.972245578680379	0.979729310622883
S5_5	0.965535129017299	0.992742903767189	0.949539988701477	0.940844412545427	0.985978391356543	0.963960798913528	0.988666957450329	0.983557059740655	0.946021981572093	0.998552138742879	0.986599762724391	0.97533167101281	0.99408556056709	0.983406189893338	0.991801308585926	0.951990062626158	0.873492981007432	0.940122963312303	0.958524913830606	0.997701845912833	0.943154084514767	0.904814818216047	0.942682555921144	0.913795837959214	0.993398154177801	0.870036560975299	0.993145610871241	0.60040651697526	0.929378453794386	0.799635493792004	0.247066385088605	0.929234362798283	0.103880716720439	0.944572844268564	0.901223320108997	0.943376387944709	0.852382811113871	0.810743053459922	0.925946479665011	0.971039032047551	0.951022120151547	0.920228708442846	0.890252316706826	0.925460678864754	0.908390968445876	0.867340484901098	0.92686215941042	0.965212210101751	0.927131990798888
S5_6	0.91801085471383	0.958328484199582	0.906862187867076	0.897796981897934	0.958325783656459	0.932877630026619	0.947348515546911	0.941263397947548	0.902828639979795	0.967839349930339	0.947169490289492	0.929456783961401	0.938298906032735	0.954058923272573	0.979008814803748	0.907262277951933	0.839235226249794	0.83760773157058	0.916297657182338	0.96726502904332	0.853833818764931	0.733242798764079	0.844109931958296	0.802576979550146	0.966827701879381	0.788449744463373	0.952022577610536	0.781728079566253	0.83831999933121	0.818948586187414	0.787478201295466	0.81770685396063	0.725130156482751	0.901287898575476	0.759766782700536	0.877187042602731	0.55770801939033	0.810007149967054	0.826496085136016	0.917053712911863	0.910048936479481	0.780577573635182	0.679377372817008	0.812494907704982	0.78252815733806	0.740044077699759	0.833426720941347	0.931674823273518	0.830394808945176
S5_7	0.958988608876874	0.9887904449557	0.93926323279873	0.927899498452161	0.982569399612653	0.94719521233642	0.983877021361549	0.978975340651175	0.939597029548327	0.994909947775667	0.955674732659193	0.960050118565615	0.966768980644438	0.97009681227863	0.986375891542536	0.947360170203236	0.959757852935472	0.693852407616434	0.936661960626931	0.976615178614127	0.788385781761405	0.508117250655906	0.84348006487873	0.816128939027562	0.981701591380844	0.939671217899491	0.97149135208059	0.942843702222745	0.642780525052723	0.961383791563486	0.951633412161761	0.645545244470528	0.897929903668785	0.914503332275468	0.507881369038414	0.778022394114783	0.545787308477212	0.956782279091168	0.710117899639751	0.964568195579776	0.937889651442395	0.577216676453318	0.429664176093727	0.610515463917526	0.705925359742116	0.783347800925926	0.614421349288144	0.932792342904702	0.598683955873815
S6_1	0.947935162380434	0.959309617097832	0.952685463645543	0.927672047711235	0.953498059760867	0.946908186979672	0.954069778335738	0.965608158064831	0.921958055475017	0.963583150412878	0.981257356395248	0.9850861922006	0.985604847383895	0.966726120297873	0.99617459733911	0.939373814041746	0.97793062139191	0.927505154639175	0.9320177930034	0.975772151436603	0.917457582796228	0.886604448059593	0.899185003754565	0.898068685729817	0.935943378788511	0.984484149460206	0.986541855917091	0.993217484323968	0.899905389226927	0.975303430079156	0.987042259715556	0.747106053129369	0.960825420093342	0.973059293353832	0.92189097352715	0.926763896991416	0.899615682976947	0.990019749279204	0.685063445110994	0.918394525595473	0.954612196104419	0.897713725339384	0.889830557134572	0.915205012169672	0.798185339303157	0.84285246259692	0.89097910824265	0.949917121639212	0.916748748532646
S6_2	0.928709769143691	0.951975637536875	0.934614884889282	0.91856588767738	0.948971032550715	0.924688919293076	0.942125192593947	0.956039292405469	0.919385870401724	0.958180450576062	0.919785056808206	0.94710700227078	0.952452586146298	0.939844608156059	0.988762227700133	0.866276500287937	0.947299946533595	0.655658668598704	0.913361153889129	0.92404474915752	0.80318794949583	0.708259778231368	0.816757486970253	0.836727866081281	0.918784962158605	0.912291413703382	0.928474348600953	0.922559596071074	0.566606677898606	0.914815741725583	0.956417685650831	0.586947154986694	0.926964925954793	0.897479675716014	0.413606151852115	0.625934035856028	0.756314929072404	0.928360009803367	0.696408519632745	0.882221966758835	0.938020168957135	0.579979029930009	0.698964363241679	0.515778593138195	0.760878959283314	0.824211085375389	0.382722639790457	0.891241699035209	0.42037805175606
S6_3	0.854553201737729	0.905418666747811	0.813279697930677	0.854728903645934	0.916791586361149	0.872004901610869	0.887211961301671	0.879658433536265	0.850267627858049	0.928572947757226	0.784827864816755	0.846467988616118	0.880350925627694	0.863630641404922	0.985509899320776	0.854486959084434	0.975537397608416	0.801442399195193	0.834434524514331	0.821226780900329	0.775246783036442	0.687844098888273	0.775670149931849	0.642090988918159	0.926056893469345	0.812343717824258	0.814366658862093	0.882494773519164	0.820931764257771	0.851401219066483	0.971894203767023	0.880942229801748	0.917834452304781	0.770875511300252	0.854573677587648	0.919976786793412	0.673566950124354	0.857327674803826	0.878856516141338	0.86363066245793	0.864661358961072	0.763665024998134	0.706177833739652	0.790064364220712	0.856337917175618	0.781886450632616	0.813641642081476	0.780684893517323	0.782842275983241
S6_4	0.942722906661098	0.971682219540463	0.932892468414688	0.922160257984937	0.968379853743949	0.935863119950765	0.96418651656817	0.95865890041199	0.9292597883726	0.981118356774443	0.92622109521222	0.939027828452022	0.949421995309549	0.949514607917045	0.984540629324898	0.938961889378793	0.957332645843236	0.552035334338437	0.922812647359622	0.955995393309586	0.796631429071863	0.613766863364527	0.843331254990757	0.822489098353597	0.941529307556035	0.909843854717868	0.95020035120787	0.925822814908752	0.476946399193792	0.933721956352035	0.954461688558059	0.596485326156606	0.913276100222055	0.902982572478076	0.363391223395718	0.67855355094379	0.631648936170213	0.92713049558605	0.719441818250577	0.905432836775142	0.94139155999265	0.440388775183572	0.557357156065089	0.449880329026401	0.78651836532237	0.837948984903696	0.446227248324472	0.925110770632324	0.419508974017994
S6_5	0.957575095178243	0.981260783012608	0.949818647943948	0.935604347989902	0.976857409630519	0.956245992217215	0.975890960723799	0.971923179356671	0.943733383462685	0.988017622936241	0.968196414140331	0.963188590919618	0.969559960491809	0.976403729310706	0.990026613264473	0.980167007080119	0.98295125326353	0.661931004866877	0.949215162955047	0.980249106189349	0.835759230915439	0.705104968424133	0.876327079962489	0.871812209560554	0.976228059098371	0.972436137867192	0.959212502682212	0.976953524004086	0.603148890215136	0.975096541421202	0.980676800878532	0.69405508937122	0.945776080307886	0.951259332751443	0.534502507190674	0.746445204065246	0.759052395263787	0.973924437021252	0.788324629137163	0.967892324711584	0.953373506414471	0.553323772363456	0.650667164318373	0.5833302071532	0.584448852854925	0.8705160275421	0.601065958836293	0.957355430811726	0.58245771966589
S6_6	0.903422232711824	0.917198659260224	0.908438075543636	0.897600983794826	0.919764458670315	0.907153750902406	0.92010519515267	0.938487624672001	0.876283349106897	0.951868414232701	0.913305900695996	0.932320580241305	0.92728683804578	0.92681167340693	0.966721819913904	0.907949825346623	0.962823985671359	0.587517058576527	0.862906272469137	0.926204683412163	0.78131945957725	0.599205720305406	0.801679367082464	0.816162640333862	0.879816173057283	0.916900414412132	0.928640302341985	0.931833668053364	0.452755937992426	0.919043807017683	0.975077401890065	0.66973815996566	0.937713894592745	0.906566058634177	0.47597053701962	0.692733310567705	0.675015265516492	0.891072244609696	0.766591988161059	0.874243417542041	0.919490228396515	0.427890476757936	0.57696426321757	0.506344154818982	0.744622110674817	0.789045950387044	0.501060215511465	0.858677691616787	0.462036111274481
S6_7	0.953501534265257	0.969046954849508	0.954393798552553	0.9234300280292	0.96710324288228	0.947321711264835	0.962435456681312	0.957816709783789	0.92688852273684	0.995017801500769	0.979420836605329	0.962810810810811	0.979482445430452	0.972973173923388	0.998740171484893	0.995347926154449	0.984494801882331	0.689121213855556	0.948760477445725	0.971137765234661	0.812708900546738	0.68131652477829	0.859147840149077	0.853531581686921	0.993628216351838	0.983831977572499	0.970423861025719	0.993585872449446	0.622528164065818	0.96460047362125	0.980170045554126	0.625524769101595	0.94008083529808	0.941567263441663	0.594325118492035	0.786935859073589	0.708599487246339	0.980230831699574	0.773671972556731	0.956074512818194	0.957058626545794	0.614280959005829	0.60700470580456	0.638287173756884	0.794510814785439	0.852672552736414	0.625115833928327	0.946210268948655	0.616762513820285
[truncated: 31 more columns]
