# Supplementary material for: Characterization of the Wood Mycobiome of Vitis vinifera in a Vineyard Affected by Esca. Spatial Distribution of Fungal Communities and Their Putative Relation With Leaf Symptoms
Source: Front Plant Sci. 2019 Jul 12;10:910. doi: 10.3389/fpls.2019.00910 (PMC6640213; doi:10.3389/fpls.2019.00910)
Supplement: Supplementary file 3 [file Data_Sheet_3.xls]

## Sheet: Objective1_EVS_mean_std_med
Data sheet 1 contains summary statistics of each tissue group, each objective being calculated in their own respective tab (Objective1_EVS_mean_std_med, Objective2_EVS_mean_std_med and Objective3_EVS_mean_std_med.) The mean, standard deviation and median of all identified taxa are reported, as calculated on read counts by the dplyr package in R. Each tissue group analysed in a given objective is …
* = artifacts, such as taxa assigned to species level (s__) but belonging to order/class/family level (e.g. *s__Sclerotiniaceae_sp) were considered outliers and omitted from the analyses. Such artifact are still present in this document for transparency and data consistency.
Objective1_EVS_mean_std_med contains summary statistics calculated on read counts, reported for canes (C; n= 15) and perennial wood (PW; n= 80).
	C	Mean	St.Dev.	Median		PW	Mean	St.Dev.	Median
1	s__Phaeomoniella_chlamydospora	4023.4	3034.21316701005	3520		s__Phaeomoniella_chlamydospora	24903.3777777778	29801.7805499196	14255.5
2	s__Debaryomyces_prosopidis	32934.2666666667	17277.3928856124	26105		s__Debaryomyces_prosopidis	8267.35555555556	10541.0681145582	4411
3	g__Fomitiporia	0	0	0		g__Fomitiporia	8283.26666666667	14235.1662558814	712.5
4	s__Alternaria_sp	14918.1333333333	10368.0977375427	10390		s__Alternaria_sp	2366.93333333333	5008.89679661112	114
5	c__Agaricomycetes	8401.06666666667	5095.37796812908	8901		c__Agaricomycetes	722.566666666667	1794.18806430997	0
6	g__Cladosporium	8537.93333333333	7979.26724586615	7154		g__Cladosporium	1366.38888888889	3142.20120617695	124
7	s__Trematosphaeria_pertusa	0	0	0		s__Trematosphaeria_pertusa	1826.67777777778	8084.76325534682	0
8	s__Aureobasidium_pullulans	4356.73333333333	3971.95141796406	3590		s__Aureobasidium_pullulans	273.977777777778	1416.16854498864	0
9	s__Anthostoma_gastrinum	0	0	0		s__Anthostoma_gastrinum	663.988888888889	2913.45111969318	0
10	g__Cryptococcus	8993.06666666667	10526.1094662386	6919		g__Cryptococcus	2419.64444444444	4637.26578029593	435.5
11	p__Ascomycota	838.066666666667	1646.64813079986	36		p__Ascomycota	2965.45555555556	7782.27538887821	143
12	s__Lophiostoma_sp	0	0	0		s__Lophiostoma_sp	2121.02222222222	8500.89364764019	0
13	g__Ramularia	10432	7627.12707568003	10368		g__Ramularia	2300.02222222222	3840.08065802983	508
14	s__Eutypa_lata	0	0	0		s__Eutypa_lata	664.166666666667	6143.75884513634	0
15	g__Pyrenochaeta	0	0	0		g__Pyrenochaeta	28.8444444444444	127.787825474791	0
16	s__Cryptococcus_victoriae	738	1218.348765455	0		s__Cryptococcus_victoriae	2229.75555555556	4542.73194620607	163
17	s__Eutypa_leptoplaca	0	0	0		s__Eutypa_leptoplaca	747.577777777778	4398.81077641351	0
18	s__Cryptococcus_heimaeyensis	0	0	0		s__Cryptococcus_heimaeyensis	191.388888888889	1199.4797626466	0
19	s__Lopadostoma_quercicola	0	0	0		s__Lopadostoma_quercicola	441.044444444444	4179.5320256051	0
20	s__Lopadostoma_meridionale	0	0	0		s__Lopadostoma_meridionale	200.611111111111	1630.60205807096	0
21	s__Biatriospora_mackinnonii	0	0	0		s__Biatriospora_mackinnonii	353.644444444444	3328.42000614832	0
22	s__Inonotus_hispidus	0	0	0		s__Inonotus_hispidus	163.477777777778	687.082976324225	0
23	f__Pleosporaceae	148.733333333333	261.202566894701	0		f__Pleosporaceae	275.844444444444	958.962488412488	0
24	s__Clonostachys_rosea	0	0	0		s__Clonostachys_rosea	293	2715.61850094903	0
25	s__Lophiostoma_cynaroidis	0	0	0		s__Lophiostoma_cynaroidis	299.3	2552.01858174525	0
26	s__Exophiala_xenobiotica	0	0	0		s__Exophiala_xenobiotica	272.477777777778	1760.36629377657	0
27	k__Fungi	4762.6	3077.74044668209	3680		k__Fungi	2610.02222222222	4121.25168882546	968
28	s__Psathyrella_sp	0	0	0		s__Psathyrella_sp	317.411111111111	2129.93907120982	0
29	s__Massarina_sp	0	0	0		s__Massarina_sp	471.811111111111	2305.92327602879	0
30	o__Pleosporales	449.733333333333	394.180971249549	439		o__Pleosporales	369.4	1183.85929356756	0
31	p__Basidiomycota	1198.46666666667	1370.25794582452	837		p__Basidiomycota	412.177777777778	1855.09486463738	0
32	s__Malassezia_restricta	185.6	289.881700008814	4		s__Malassezia_restricta	152.522222222222	1078.64367837293	0
33	s__Rhodotorula_mucilaginosa	42.7333333333333	126.197954854759	0		s__Rhodotorula_mucilaginosa	191.233333333333	653.385823867844	0
34	s__Capronia_coronata	0	0	0		s__Capronia_coronata	146.755555555556	866.575648922741	0
35	s__Acremonium_sp	0	0	0		s__Acremonium_sp	180.744444444444	1529.05384978116	0
36	f__Botryosphaeriaceae	27.4666666666667	106.37794257583	0		f__Botryosphaeriaceae	141.966666666667	1035.4619058309	0
37	s__Angustimassarina_acerina	0	0	0		s__Angustimassarina_acerina	296.966666666667	1205.74755076665	0
38	s__Mycosphaerella_tassiana	50.0666666666667	187.90668910266	0		s__Mycosphaerella_tassiana	95.2333333333333	426.849789383372	0
39	s__Meyerozyma_guilliermondii	109.533333333333	228.799933399924	0		s__Meyerozyma_guilliermondii	102.366666666667	454.473901303796	0
40	f__Herpotrichiellaceae	9.2	35.6314467851082	0		f__Herpotrichiellaceae	179.988888888889	1190.39722852202	0
41	s__Fomitiporia_mediterranea	0	0	0		s__Fomitiporia_mediterranea	126.688888888889	467.293417541274	0
42	o__Capnodiales	6.4	23.4392832654926	0		o__Capnodiales	219.233333333333	684.405918879835	0
43	s__Sporidiobolus_sp	0	0	0		s__Sporidiobolus_sp	125.588888888889	960.504711596331	0
44	s__Candida_friedrichii	113.6	289.456831225067	0		s__Candida_friedrichii	77.7	706.133170907712	0
45	s__Diaporthe_sp	706.666666666667	1034.94780176633	398		s__Diaporthe_sp	10.3555555555556	54.09195481336	0
46	s__Xylodon_sambuci	0	0	0		s__Xylodon_sambuci	91.2222222222222	865.196824756103	0
47	s__Lophiotrema_rubi	0	0	0		s__Lophiotrema_rubi	125.344444444444	859.294421311391	0
48	g__Colletotrichum	450.533333333333	1497.56558962808	26		g__Colletotrichum	8.08888888888889	35.1387760603755	0
49	s__Fusarium_sp	65.2	252.518514172724	0		s__Fusarium_sp	60.8777777777778	335.892834293673	0
50	s__Guehomyces_pullulans	0	0	0		s__Guehomyces_pullulans	70.0111111111111	400.605089929475	0
51	g__Aspergillus	0	0	0		g__Aspergillus	58.6444444444444	320.008578224598	0
52	c__Dothideomycetes	128.266666666667	224.934424306497	0		c__Dothideomycetes	150.311111111111	753.9095204623	0
53	c__Sordariomycetes	315.533333333333	492.139478874299	52		c__Sordariomycetes	22.6	110.690965700189	0
54	s__Acremonium_alternatum	185.4	311.970877761737	24		s__Acremonium_alternatum	63.9888888888889	377.166177855137	0
55	g__Exophiala	0	0	0		g__Exophiala	67.3222222222222	211.687167310621	0
56	s__Cladosporium_sphaerospermum	11.8	45.7012034852475	0		s__Cladosporium_sphaerospermum	49.7444444444444	213.734559787229	0
57	s__Fomitiporella_sp	0	0	0		s__Fomitiporella_sp	43.7666666666667	413.822793589698	0
58	s__Eutypella_citricola	0	0	0		s__Eutypella_citricola	41.1444444444444	390.330472520117	0
59	*s__Sclerotiniaceae_sp	0	0	0		s__Sclerotiniaceae_sp	39.3555555555556	162.291062642811	0
60	s__Filobasidium_globisporum	0	0	0		s__Filobasidium_globisporum	48.8111111111111	274.550291925731	0
61	s__Schizophyllum_commune	0	0	0		s__Schizophyllum_commune	35.4555555555556	186.024111105548	0
62	s__Colletotrichum_gloeosporioides	0.733333333333333	2.84018778721877	0		s__Colletotrichum_gloeosporioides	35.1222222222222	251.662598622775	0
63	s__Erythrobasidium_hasegawianum	0	0	0		s__Erythrobasidium_hasegawianum	61.6555555555556	456.209841356816	0
64	*s__Amphisphaeriaceae_sp	0	0	0		s__Amphisphaeriaceae_sp	40.1	207.847018612409	0
65	f__Pleosporales_fam_Incertae_sedis	17.9333333333333	69.4555013419863	0		f__Pleosporales_fam_Incertae_sedis	53.1	332.879066679939	0
66	s__Capnodium_sp	0	0	0		s__Capnodium_sp	27.0666666666667	237.990453967749	0
67	s__Citeromyces_matritensis	0	0	0		s__Citeromyces_matritensis	32.1888888888889	275.088296119033	0
68	s__Filobasidium_magnum	226.466666666667	649.960313806781	0		s__Filobasidium_magnum	35.7777777777778	155.812821859051	0
69	s__Cryptococcus_aerius	0	0	0		s__Cryptococcus_aerius	29.2222222222222	177.955604726104	0
70	g__Fusarium	0	0	0		g__Fusarium	25.8888888888889	223.148484069625	0
71	o__Hypocreales	2.4	9.2951600308978	0		o__Hypocreales	32.9111111111111	224.76917720458	0
72	s__Naganishia_albidosimilis	0	0	0		s__Naganishia_albidosimilis	24.4555555555556	128.508309626056	0
73	o__Helotiales	0	0	0		o__Helotiales	30.0666666666667	230.104119080858	0
74	s__Phallus_impudicus	0	0	0		s__Phallus_impudicus	46.3777777777778	240.306713086748	0
75	s__Phialophora_cyclaminis	0	0	0		s__Phialophora_cyclaminis	24.5111111111111	232.532817277715	0
76	g__Lophiostoma	0	0	0		g__Lophiostoma	23.9111111111111	124.789858818416	0
77	s__Hyphodontia_radula	15.0666666666667	58.3529490828584	0		s__Hyphodontia_radula	14.1111111111111	109.519732401373	0
78	s__Rhodotorula_graminis	0	0	0		s__Rhodotorula_graminis	21.4777777777778	170.546591728074	0
79	s__Peniophora_sp	4.26666666666667	11.3607511488751	0		s__Peniophora_sp	40.9666666666667	303.549986628269	0
80	g__Peniophora	0	0	0		g__Peniophora	21.0333333333333	182.934288564458	0
81	c__Tremellomycetes	122.2	473.278564906546	0		c__Tremellomycetes	2.25555555555556	14.4987881020954	0
82	s__Peniophorella_pubera	18.4666666666667	71.5210924599636	0		s__Peniophorella_pubera	17.0777777777778	162.01402545596	0
83	s__Cystofilobasidium_macerans	0	0	0		s__Cystofilobasidium_macerans	24.0888888888889	115.028735486032	0
84	s__Sporobolomyces_oryzicola	0	0	0		s__Sporobolomyces_oryzicola	25.9444444444444	215.702112584192	0
85	*s__Diaporthaceae_sp	0	0	0		s__Diaporthaceae_sp	19.0666666666667	180.350084028228	0
86	g__Leprocaulon	113.733333333333	440.487305908657	0		g__Leprocaulon	0	0	0
87	*s__Teichosporaceae_sp	0	0	0		s__Teichosporaceae_sp	17.7333333333333	100.645980958735	0
88	s__Neofusicoccum_australe	68.6666666666667	215.430355556588	0		s__Neofusicoccum_australe	5.47777777777778	22.4780681013303	0
89	s__Vishniacozyma_carnescens	0	0	0		s__Vishniacozyma_carnescens	59.0111111111111	283.140950107831	0
90	s__Malassezia_globosa	14.0666666666667	33.8451656532397	0		s__Malassezia_globosa	31.4777777777778	166.125120557968	0
91	s__Cryptococcus_uniguttulatus	0	0	0		s__Cryptococcus_uniguttulatus	30.3777777777778	169.087609615085	0
92	g__Penicillium	75.2	195.710865454994	0		g__Penicillium	10.6888888888889	33.6844726154466	0
93	o__Filobasidiales	0	0	0		o__Filobasidiales	13.6111111111111	125.125078495138	0
94	f__Tremellales_fam_Incertae_sedis	0	0	0		f__Tremellales_fam_Incertae_sedis	29.0777777777778	142.780433917302	0
95	s__Neonectria_sp	0	0	0		s__Neonectria_sp	23.2888888888889	128.70349553449	0
96	s__Cystobasidium_pinicola	0	0	0		s__Cystobasidium_pinicola	34.8333333333333	172.10829162171	0
97	s__Ilyonectria_liriodendri	0	0	0		s__Ilyonectria_liriodendri	12.3333333333333	117.00427342623	0
98	s__Caloplaca_obscurella	0	0	0		s__Caloplaca_obscurella	12.5	111.841807422987	0
99	*s__Filobasidiales_sp	70.5333333333333	273.174425352496	0		s__Filobasidiales_sp	0.3	2.16431736649719	0
100	g__Debaryomyces	56.8666666666667	78.47098341486	2		g__Debaryomyces	19.7444444444444	116.73821294695	0
101	s__Cyberlindnera_jadinii	0	0	0		s__Cyberlindnera_jadinii	22.6333333333333	156.730818405961	0
102	s__Ganoderma_lucidum	67.3333333333333	260.780878644633	0		s__Ganoderma_lucidum	0	0	0
103	s__Cutaneotrichosporon_cyanovorans	0	0	0		s__Cutaneotrichosporon_cyanovorans	12.4222222222222	102.105032700996	0
104	s__Capronia_sp	0	0	0		s__Capronia_sp	11.1666666666667	99.0629410634213	0
105	s__Cladosporium_delicatulum	27.4	46.2984109569957	0		s__Cladosporium_delicatulum	11.5888888888889	58.8045504706476	0
106	s__Neofusicoccum_parvum	0	0	0		s__Neofusicoccum_parvum	7.85555555555556	57.8420089770133	0
107	s__Candida_parapsilosis	0	0	0		s__Candida_parapsilosis	12.0222222222222	69.696126595543	0
108	f__Leucosporidiaceae	0	0	0		f__Leucosporidiaceae	10.0111111111111	94.9737390603906	0
109	s__Candida_tropicalis	57.6666666666667	223.342039631294	0		s__Candida_tropicalis	2.78888888888889	26.4577230900755	0
110	s__Penicillium_citreonigrum	0	0	0		s__Penicillium_citreonigrum	9.45555555555556	56.2750390934451	0
111	s__Aspergillus_ochraceus	0	0	0		s__Aspergillus_ochraceus	9.23333333333333	87.5950911866641	0
112	s__Papiliotrema_flavescens	0	0	0		s__Papiliotrema_flavescens	10.8888888888889	87.6319479534854	0
113	*s__Orbiliaceae_sp	0	0	0		s__Orbiliaceae_sp	11.8	67.3396889498694	0
114	s__Sarocladium_subulatum	19.2	74.3612802471824	0		s__Sarocladium_subulatum	5.7	54.0749479888792	0
115	s__Bensingtonia_sp	0	0	0		s__Bensingtonia_sp	12.9666666666667	67.1405451943069	0
116	s__Debaryomyces_mycophilus	0	0	0		s__Debaryomyces_mycophilus	7.26666666666667	18.0858129265312	0
117	s__Exophiala_oligosperma	0	0	0		s__Exophiala_oligosperma	7.96666666666667	52.8137388492422	0
118	g__Verticillium	34.9333333333333	135.296218227512	0		g__Verticillium	21.3777777777778	118.083723657239	0
119	s__Holtermanniella_takashimae	0	0	0		s__Holtermanniella_takashimae	9.61111111111111	81.1146635276322	0
120	s__Cryptococcus_aureus	0	0	0		s__Cryptococcus_aureus	8.05555555555556	76.4217101207359	0
121	s__Magnaporthe_grisea	0	0	0		s__Magnaporthe_grisea	7.93333333333333	75.2622083120075	0
122	s__Devriesia_pseudoamericana	47.4666666666667	183.837609499979	0		s__Devriesia_pseudoamericana	4.73333333333333	31.6301662298878	0
123	s__Kurtzmanomyces_sp	0	0	0		s__Kurtzmanomyces_sp	7.86666666666667	74.6297527799737	0
124	s__Rhinocladiella_sp	0	0	0		s__Rhinocladiella_sp	24.5222222222222	115.3149305532	0
125	s__Veronaea_compacta	0	0	0		s__Veronaea_compacta	7.55555555555556	71.6782936304833	0
126	o__Sporidiobolales	0	0	0		o__Sporidiobolales	11.2888888888889	77.5237903962598	0
127	*s__Lophiostomataceae_sp	0	0	0		s__Lophiostomataceae_sp	7.04444444444444	63.0485653921046	0
128	s__Paraphoma_fimeti	0	0	0		s__Paraphoma_fimeti	6.82222222222222	64.7212827781128	0
129	s__Candida_sake	0	0	0		s__Candida_sake	12.9666666666667	86.547570864074	0
130	c__Eurotiomycetes	0	0	0		c__Eurotiomycetes	8.03333333333333	63.753290287419	0
131	s__Malassezia_sp	0	0	0		s__Malassezia_sp	6.55555555555556	36.4365266512465	0
132	g__Wallemia	0	0	0		g__Wallemia	7.56666666666667	59.5562334589774	0
133	s__Ramichloridium_cucurbitae	0	0	0		s__Ramichloridium_cucurbitae	6.68888888888889	63.4563717140454	0
134	f__Bionectriaceae	0	0	0		f__Bionectriaceae	5.94444444444444	56.3939516063361	0
135	f__Auriculariales_fam_Incertae_sedis	36.5333333333333	141.492991581444	0		f__Auriculariales_fam_Incertae_sedis	0	0	0
136	g__Malassezia	4.46666666666667	17.2993256130598	0		g__Malassezia	7.75555555555556	57.8648776885652	0
137	s__Aspergillus_proliferans	0	0	0		s__Aspergillus_proliferans	6.63333333333333	57.075241095132	0
138	g__Phanerochaete	0	0	0		g__Phanerochaete	5.94444444444444	53.3903078169532	0
139	s__Cladophialophora_sp	0	0	0		s__Cladophialophora_sp	7.93333333333333	57.1292246981065	0
140	g__Cenococcum	0	0	0		g__Cenococcum	5.72222222222222	52.917792461999	0
141	s__Cystobasidium_sp	0	0	0		s__Cystobasidium_sp	9.76666666666667	55.6598921621811	0
142	g__Ramicandelaber	0	0	0		g__Ramicandelaber	7.03333333333333	66.7240586295527	0
143	g__Neofusicoccum	8.46666666666667	31.4344366821454	0		g__Neofusicoccum	4.34444444444444	24.6695741782733	0
144	s__Fellomyces_polyborus	0	0	0		s__Fellomyces_polyborus	4.93333333333333	46.801709370492	0
145	s__Curvularia_sp	0	0	0		s__Curvularia_sp	4.9	46.4854816044753	0
146	s__Cryptococcus_frias	0	0	0		s__Cryptococcus_frias	9.51111111111111	63.8842430053729	0
147	s__Exophiala_sp	0	0	0		s__Exophiala_sp	4.42222222222222	39.5397617475269	0
148	s__Rhodotorula_diobovata	0	0	0		s__Rhodotorula_diobovata	8.64444444444444	49.3777712602716	0
149	*s__Eurotiomycetes_sp	0	0	0		s__Eurotiomycetes_sp	4.61111111111111	43.7448409656626	0
150	s__Eucasphaeria_capensis	27	104.5705503476	0		s__Eucasphaeria_capensis	0.144444444444444	1.3703203194063	0
151	s__Agaricus_blazei	0	0	0		s__Agaricus_blazei	4.47777777777778	42.4799299015951	0
152	f__Magnaporthaceae	0	0	0		f__Magnaporthaceae	4.44444444444444	42.1637021355784	0
153	f__Phaeosphaeriaceae	0	0	0		f__Phaeosphaeriaceae	4.41111111111111	41.8474743695616	0
154	s__Circinotrichum_maculiforme	30.6666666666667	98.8633014872171	0		s__Circinotrichum_maculiforme	0.0444444444444444	0.421637021355784	0
155	g__Stemphylium	0	0	0		g__Stemphylium	4.22222222222222	40.0555170287994	0
156	s__Alternaria_metachromatica	0	0	0		s__Alternaria_metachromatica	4.21111111111111	39.9501077734606	0
157	s__Gymnopus_barbipes	0	0	0		s__Gymnopus_barbipes	4.21111111111111	39.3156327213445	0
158	s__Cladosporium_fusiforme	0	0	0		s__Cladosporium_fusiforme	4.12222222222222	28.8162827635629	0
159	s__Sterigmatomyces_halophilus	0	0	0		s__Sterigmatomyces_halophilus	4.07777777777778	37.7377788172862	0
160	s__Cladophialophora_chaetospira	0	0	0		s__Cladophialophora_chaetospira	3.88888888888889	36.8932393686311	0
161	g__Bipolaris	0	0	0		g__Bipolaris	3.87777777777778	34.6201953719287	0
162	*s__Nectriaceae_sp	0	0	0		s__Nectriaceae_sp	4.31111111111111	26.0192860382942	0
163	s__Kondoa_aeria	0	0	0		s__Kondoa_aeria	3.84444444444444	36.4716023472753	0
164	s__Eutypa_flavovirens	0	0	0		s__Eutypa_flavovirens	5.67777777777778	38.4374079782299	0
165	f__Glomerellaceae	74.7333333333333	238.936771871516	0		f__Glomerellaceae	0.244444444444444	1.63054489486867	0
166	f__Ceratobasidiaceae	0	0	0		f__Ceratobasidiaceae	4.93333333333333	37.0519829186273	0
167	g__Podospora	0	0	0		g__Podospora	4.47777777777778	42.4799299015951	0
168	s__Candida_zeylanoides	0	0	0		s__Candida_zeylanoides	3.32222222222222	31.5173673463448	0
169	s__Sistotremastrum_sp	7.33333333333333	28.4018778721877	0		s__Sistotremastrum_sp	2.17777777777778	20.6602140464334	0
170	s__Yamadazyma_triangularis	0	0	0		s__Yamadazyma_triangularis	3.37777777777778	32.0444136230396	0
171	s__Pleospora_fallens	0	0	0		s__Pleospora_fallens	3.35555555555556	31.8335951123616	0
172	*s__Sporidiobolales_fam_Incertae_sedis_sp	0	0	0		s__Sporidiobolales_fam_Incertae_sedis_sp	3.3	31.3065488356669	0
173	s__Arthrinium_sp	0	0	0		s__Arthrinium_sp	3.18888888888889	30.2524562822775	0
174	s__Lycoperdon_ericaeum	0	0	0		s__Lycoperdon_ericaeum	3.18888888888889	30.2524562822775	0
175	s__Wallemia_muriae	17.2666666666667	66.8735124445147	0		s__Wallemia_muriae	4.66666666666667	32.8753177452923	0
176	s__Rhizopus_microsporus	0	0	0		s__Rhizopus_microsporus	1.73333333333333	15.816930198331	0
177	s__Hyphoderma_nudicephalum	0	0	0		s__Hyphoderma_nudicephalum	3.08888888888889	29.3037729842271	0
178	s__Papiliotrema_pseudoalba	0	0	0		s__Papiliotrema_pseudoalba	0.255555555555556	2.42441287279576	0
179	s__Dioszegia_hungarica	0	0	0		s__Dioszegia_hungarica	3.2	27.4374467315396	0
180	g__Curvularia	0	0	0		g__Curvularia	2.81111111111111	26.6685416007533	0
181	s__Beauveria_bassiana	0	0	0		s__Beauveria_bassiana	2.77777777777778	22.1530822051023	0
182	f__Nectriaceae	0	0	0		f__Nectriaceae	4.21111111111111	26.2778987943042	0
183	g__Paraconiothyrium	0.133333333333333	0.516397779494322	0		g__Paraconiothyrium	2.66666666666667	18.7712426483117	0
184	s__Saccharomyces_cerevisiae	0	0	0		s__Saccharomyces_cerevisiae	3.77777777777778	25.4729544956328	0
185	g__Candida	0	0	0		g__Candida	2.55555555555556	24.2441287279575	0
186	f__Peniophoraceae	0	0	0		f__Peniophoraceae	1.22222222222222	11.595018087284	0
187	*s__Pleosporales_fam_Incertae_sedis_sp	0	0	0		s__Pleosporales_fam_Incertae_sedis_sp	8.1	41.2395168837971	0
188	f__Diaporthaceae	0	0	0		f__Diaporthaceae	2.08888888888889	14.0693662318987	0
189	s__Periconia_pseudobyssoides	0	0	0		s__Periconia_pseudobyssoides	2.81111111111111	23.0567908758598	0
190	s__Uncispora_sinensis	0	0	0		s__Uncispora_sinensis	2.38888888888889	22.6629898978734	0
191	s__Trichoderma_harzianum	14.2	54.9963635161453	0		s__Trichoderma_harzianum	0	0	0
192	s__Glomerella_acutata	45.9333333333333	102.410564931182	3		s__Glomerella_acutata	1.21111111111111	4.9207070937135	0
193	s__Cladosporium_salinae	0	0	0		s__Cladosporium_salinae	2.35555555555556	22.3467621318565	0
194	s__Mortierella_alpina	0	0	0		s__Mortierella_alpina	2.3	21.8197158551618	0
195	*s__Phaeosphaeriaceae_sp	6.93333333333333	26.8526845337047	0		s__Phaeosphaeriaceae_sp	2.44444444444444	16.2716484052084	0
196	s__Apiotrichum_domesticum	0	0	0		s__Apiotrichum_domesticum	2.06666666666667	13.9676994961046	0
197	g__Fellomyces	0	0	0		g__Fellomyces	2	18.9736659610103	0
198	s__Cystofilobasidium_infirmominiatum	0	0	0		s__Cystofilobasidium_infirmominiatum	1.97777777777778	18.7628474503324	0
199	s__Physcia_sp	0	0	0		s__Physcia_sp	3.11111111111111	21.4426040492866	0
200	s__Periconia_sp	0	0	0		s__Periconia_sp	1.95555555555556	18.5520289396545	0
201	s__Sistotremastrum_guttuliferum	0	0	0		s__Sistotremastrum_guttuliferum	1.91111111111111	18.1303919182987	0
202	g__Mortierella	0	0	0		g__Mortierella	1.9	18.0249826629598	0
203	o__Dothideales	0	0	0		o__Dothideales	1.85555555555556	17.603345641604	0
204	s__Neodevriesia_capensis	0	0	0		s__Neodevriesia_capensis	1.81111111111111	17.1817086202482	0
205	s__Pyrenochaeta_sp	0	0	0		s__Pyrenochaeta_sp	1.46666666666667	11.0313139580219	0
206	s__Parasola_conopilus	0	0	0		s__Parasola_conopilus	1.8	17.0762993649093	0
207	s__Gibellulopsis_chrysanthemi	0	0	0		s__Gibellulopsis_chrysanthemi	1.93333333333333	17.1089043115441	0
208	s__Bjerkandera_adusta	0	0	0		s__Bjerkandera_adusta	1.78888888888889	16.9708901095703	0
209	s__Diplodia_pseudoseriata	0	0	0		s__Diplodia_pseudoseriata	1.73333333333333	12.1088694394284	0
210	s__Penicillium_sp	3.46666666666667	12.1117809629814	0		s__Penicillium_sp	2.02222222222222	15.4090136891175	0
211	g__Buckleyzyma	0	0	0		g__Buckleyzyma	1.7	16.1276160668587	0
212	s__Arthrobotrys_superba	0	0	0		s__Arthrobotrys_superba	0.655555555555556	6.21914606499781	0
213	s__Boeremia_exigua	0	0	0		s__Boeremia_exigua	2.47777777777778	17.4099466454453	0
214	f__Diatrypaceae	0	0	0		f__Diatrypaceae	1.68888888888889	15.6015300635737	0
215	s__Scopuloides_rimosa	0	0	0		s__Scopuloides_rimosa	1.6	15.1789327688083	0
216	s__Trametes_versicolor	0	0	0		s__Trametes_versicolor	1.6	15.1789327688082	0
217	f__Saccharomycetales_fam_Incertae_sedis	16.0666666666667	35.2551245852828	0		f__Saccharomycetales_fam_Incertae_sedis	0.288888888888889	2.7406406388126	0
218	*s__Saccharomycetales_fam_Incertae_sedis_sp	0	0	0		s__Saccharomycetales_fam_Incertae_sedis_sp	1.47777777777778	14.0194309600798	0
219	s__Alternaria_eureka	0	0	0		s__Alternaria_eureka	1.44444444444444	13.703203194063	0
220	s__Mucor_saturninus	0	0	0		s__Mucor_saturninus	1.4	13.2815661727072	0
221	g__Mucor	0	0	0		g__Mucor	1.95555555555556	14.0599927366733	0
222	f__Ophiostomataceae	0	0	0		f__Ophiostomataceae	1.34444444444444	12.7545198960125	0
223	s__Alternaria_brassicae	0	0	0		s__Alternaria_brassicae	1.33333333333333	12.6491106406735	0
224	s__Mollisia_cinerea	0	0	0		s__Mollisia_cinerea	1.32222222222222	12.5437013853346	0
225	s__Erythrobasidium_elongatum	0	0	0		s__Erythrobasidium_elongatum	1.31111111111111	12.4382921299956	0
226	s__Acremonium_fusidioides	0	0	0		s__Acremonium_fusidioides	1.31111111111111	12.4382921299956	0
227	s__Trichoderma_sp	7.33333333333333	28.4018778721877	0		s__Trichoderma_sp	0.411111111111111	2.78396065952946	0
228	s__Rhodotorula_terpenoidalis	0	0	0		s__Rhodotorula_terpenoidalis	1.22222222222222	11.595018087284	0
229	s__Sclerostagonospora_cycadis	0	0	0		s__Sclerostagonospora_cycadis	1.18888888888889	11.2787903212672	0
230	s__Acremonium_brunnescens	0	0	0		s__Acremonium_brunnescens	2.04444444444444	19.3953029823661	0
231	s__Tetracladium_sp	0	0	0		s__Tetracladium_sp	1.7	11.5188658149542	0
232	s__Minimedusa_polyspora	0	0	0		s__Minimedusa_polyspora	1.11111111111111	10.5409255338946	0
233	s__Capronia_pulcherrima	0	0	0		s__Capronia_pulcherrima	1.05555555555556	10.0138792571999	0
234	s__Verrucocladosporium_dirinae	0	0	0		s__Verrucocladosporium_dirinae	1.04444444444444	9.90847000186093	0
235	s__Curvularia_tsudae	0	0	0		s__Curvularia_tsudae	1.04444444444444	9.90847000186093	0
236	s__Monographella_cucumerina	0	0	0		s__Monographella_cucumerina	1.55555555555556	10.9340321325966	0
237	s__Rhodotorula_toruloides	0	0	0		s__Rhodotorula_toruloides	1	9.48683298050514	0
238	s__Fusarium_solani	0	0	0		s__Fusarium_solani	1.38888888888889	9.67992762119432	0
239	f__Mycosphaerellaceae	0.266666666666667	0.703731550548997	0		f__Mycosphaerellaceae	0.655555555555556	4.48007100443108	0
240	*s__Herpotrichiellaceae_sp	0	0	0		s__Herpotrichiellaceae_sp	0.966666666666667	9.17060521448829	0
241	g__Sclerostagonospora	0	0	0		g__Sclerostagonospora	0.955555555555556	9.06519595914936	0
242	s__Naganishia_albida	0	0	0		s__Naganishia_albida	0.944444444444444	8.95978670381041	0
243	s__Rozellomycota_sp	0	0	0		s__Rozellomycota_sp	0.933333333333333	8.85437744847147	0
244	f__Polyporaceae	0	0	0		f__Polyporaceae	0.411111111111111	3.900142447541	0
245	s__Colletotrichum_acerbum	9.6	22.5793837699033	0		s__Colletotrichum_acerbum	0.0666666666666667	0.632455532033676	0
246	f__Trichosporonaceae	0	0	0		f__Trichosporonaceae	0.844444444444444	8.0111034057599	0
247	s__Mariannaea_superimposita	0	0	0		s__Mariannaea_superimposita	0.811111111111111	7.69487563974308	0
248	s__Candida_mycetangii	0	0	0		s__Candida_mycetangii	0.788888888888889	7.48405712906515	0
249	s__Setophaeosphaeria_badalingensis	0	0	0		s__Setophaeosphaeria_badalingensis	0.755555555555556	7.16782936304832	0
250	s__Ramularia_stellenboschensis	4.46666666666667	17.2993256130598	0		s__Ramularia_stellenboschensis	0	0	0
251	Unassigned	0	0	0		Unassigned	1.15555555555556	9.82419749544274	0
252	g__Scytalidium	0	0	0		g__Scytalidium	0.733333333333333	6.95701085237043	0
253	s__Cyphellophora_reptans	0	0	0		s__Cyphellophora_reptans	0.988888888888889	5.58990752761537	0
254	s__Pseudocercospora_sp	0	0	0		s__Pseudocercospora_sp	0.688888888888889	6.53537383101464	0
255	s__Hanseniaspora_sp	3.93333333333333	14.6894844150825	0		s__Hanseniaspora_sp	0	0	0
256	*s__Malasseziales_sp	0	0	0		s__Malasseziales_sp	0.266666666666667	1.56363161269678	0
257	s__Dioszegia_zsoltii_var._yunnanensis	0	0	0		s__Dioszegia_zsoltii_var._yunnanensis	0.622222222222222	5.90291829898098	0
258	s__Ascobolus_sp	0	0	0		s__Ascobolus_sp	0.944444444444444	6.30384421881451	0
259	s__Candida_palmioleophila	0	0	0		s__Candida_palmioleophila	1.11111111111111	7.44937135488767	0
260	s__Monographella_nivalis	0	0	0		s__Monographella_nivalis	0.6	5.69209978830308	0
261	s__Blumeria_graminis	0	0	0		s__Blumeria_graminis	0.688888888888889	5.65614798140179	0
262	s__Devriesia_sp	0	0	0		s__Devriesia_sp	0.877777777777778	6.19501027518219	0
263	s__Catenulostroma_hermanusense	0	0	0		s__Catenulostroma_hermanusense	0.344444444444444	3.26768691550732	0
264	f__Montagnulaceae	0	0	0		f__Montagnulaceae	0.566666666666667	5.37587202228623	0
265	s__Lachancea_thermotolerans	0	0	0		s__Lachancea_thermotolerans	0.366666666666667	3.47850542618521	0
266	s__Aspergillus_penicillioides	3.2	12.3935467078637	0		s__Aspergillus_penicillioides	0.111111111111111	1.05409255338946	0
267	s__Epicoccum_pimprinum	3.2	12.3935467078637	0		s__Epicoccum_pimprinum	0	0	0
268	s__Filobasidium_wieringae	0	0	0		s__Filobasidium_wieringae	0.511111111111111	4.84882574559152	0
269	g__Rhodotorula	0	0	0		g__Rhodotorula	0.111111111111111	1.05409255338946	0
270	s__Solicoccozyma_terrea	0	0	0		s__Solicoccozyma_terrea	0.777777777777778	5.06979993794002	0
271	s__Taphrina_deformans	0	0	0		s__Taphrina_deformans	0.488888888888889	4.63800723491362	0
272	s__Phlebia_acerina	0	0	0		s__Phlebia_acerina	0.488888888888889	4.63800723491362	0
273	s__Exophiala_bergeri	0	0	0		s__Exophiala_bergeri	0.433333333333333	4.11096095821888	0
274	s__Meira_nashicola	1.86666666666667	7.22956891292051	0		s__Meira_nashicola	0.266666666666667	1.80386601061988	0
275	s__Aspergillus_amstelodami	0	0	0		s__Aspergillus_amstelodami	0.422222222222222	4.00555170287995	0
276	s__Rhodotorula_ingeniosa	0	0	0		s__Rhodotorula_ingeniosa	0.377777777777778	3.58391468152416	0
277	g__Exobasidium	2.13333333333333	8.26236447190916	0		g__Exobasidium	0	0	0
278	s__Fellomyces_penicillatus	0	0	0		s__Fellomyces_penicillatus	0.355555555555556	3.37309617084627	0
279	s__Naganishia_randhawae	0	0	0		s__Naganishia_randhawae	0.355555555555556	3.37309617084627	0
280	s__Itersonilia_pannonica	2.06666666666667	8.004165582162	0		s__Itersonilia_pannonica	0	0	0
281	s__Erythrobasidium_sp	0	0	0		s__Erythrobasidium_sp	0.344444444444444	3.26768691550732	0
282	*s__Schizoparmaceae_sp	0	0	0		s__Schizoparmaceae_sp	0.333333333333333	3.16227766016838	0
283	s__Fuscoporia_ferruginosa	0	0	0		s__Fuscoporia_ferruginosa	0.333333333333333	2.26849452627295	0
284	g__Hannaella	0	0	0		g__Hannaella	0.333333333333333	3.16227766016838	0
285	s__Phlebiopsis_gigantea	1.93333333333333	7.48776780266767	0		s__Phlebiopsis_gigantea	0	0	0
286	s__Heterobasidion_irregulare	1.93333333333333	7.48776780266767	0		s__Heterobasidion_irregulare	0	0	0
287	*s__Leptosphaeriaceae_sp	0	0	0		s__Leptosphaeriaceae_sp	0.388888888888889	2.16039137343029	0
288	s__Malassezia_sympodialis	0	0	0		s__Malassezia_sympodialis	0.3	2.84604989415154	0
289	s__Funneliformis_geosporum	0	0	0		s__Funneliformis_geosporum	0.3	2.84604989415154	0
290	s__Candida_etchellsii	0	0	0		s__Candida_etchellsii	0.277777777777778	2.63523138347365	0
291	*s__Verrucariaceae_sp	0	0	0		s__Verrucariaceae_sp	0.311111111111111	2.56004057396062	0
292	f__Phanerochaetaceae	0	0	0		f__Phanerochaetaceae	0.233333333333333	2.21359436211787	0
293	g__Cytospora	0	0	0		g__Cytospora	0.233333333333333	2.21359436211787	0
294	s__Pyrenochaeta_keratinophila	0	0	0		s__Pyrenochaeta_keratinophila	0.1	0.948683298050515	0
295	*s__Tremellales_sp	0	0	0		s__Tremellales_sp	0.222222222222222	2.10818510677892	0
296	s__Candida_orthopsilosis	0	0	0		s__Candida_orthopsilosis	0.222222222222222	2.10818510677892	0
297	s__Ceratobasidium_cornigerum	0	0	0		s__Ceratobasidium_cornigerum	0.111111111111111	1.05409255338946	0
298	s__Neoerysiphe_galeopsidis	0	0	0		s__Neoerysiphe_galeopsidis	0.211111111111111	2.00277585143998	0
299	s__Trichosporon_asahii	0	0	0		s__Trichosporon_asahii	0.2	1.89736659610103	0
300	*s__Auriculariales_sp	0	0	0		s__Auriculariales_sp	0.2	1.89736659610103	0
301	g__Apiotrichum	0	0	0		g__Apiotrichum	0.188888888888889	1.79195734076208	0
302	*s__Cystobasidiomycetes_sp	0	0	0		s__Cystobasidiomycetes_sp	0.288888888888889	2.01814490657141	0
303	s__Hannaella_sp	0	0	0		s__Hannaella_sp	0.177777777777778	1.68654808542314	0
304	s__Ascochyta_medicaginicola	0	0	0		s__Ascochyta_medicaginicola	0.166666666666667	1.58113883008419	0
305	s__Orbilia_sp	0	0	0		s__Orbilia_sp	0.166666666666667	1.58113883008419	0
306	*s__Capnodiales_sp	0	0	0		s__Capnodiales_sp	0.166666666666667	1.58113883008419	0
307	s__Absidia_sp	0	0	0		s__Absidia_sp	0.166666666666667	1.58113883008419	0
308	s__Rhodotorula_nothofagi	0	0	0		s__Rhodotorula_nothofagi	0.255555555555556	1.68643704673766	0
309	*s__Rutstroemiaceae_sp	0	0	0		s__Rutstroemiaceae_sp	0.155555555555556	1.47572957474524	0
310	g__Alternaria	1.6	3.81350981942582	0		g__Alternaria	0	0	0
311	s__Colacogloea_sp	0	0	0		s__Colacogloea_sp	0.133333333333333	1.26491106406735	0
312	f__Orbiliaceae	0	0	0		f__Orbiliaceae	0.133333333333333	1.26491106406735	0
313	s__Occultifur_externus	0	0	0		s__Occultifur_externus	0.111111111111111	1.05409255338946	0
314	s__Cryptovalsa_ampelina	0	0	0		s__Cryptovalsa_ampelina	0.1	0.948683298050515	0
315	g__Cyphellophora	0	0	0		g__Cyphellophora	0.1	0.948683298050515	0
316	g__Mrakia	0	0	0		g__Mrakia	0.1	0.948683298050514	0
317	s__Mucor_hiemalis	0	0	0		s__Mucor_hiemalis	0.0888888888888889	0.843274042711569	0
318	s__Cytospora_sp	0	0	0		s__Cytospora_sp	0.0888888888888889	0.843274042711568	0
319	s__Phialemoniopsis_curvata	0	0	0		s__Phialemoniopsis_curvata	0.0888888888888889	0.843274042711568	0
320	s__Cryptosphaeria_subcutanea	0	0	0		s__Cryptosphaeria_subcutanea	0.0777777777777778	0.737864787372622	0
321	s__Neodevriesia_simplex	0	0	0		s__Neodevriesia_simplex	0.0777777777777778	0.737864787372622	0
322	s__Trichaptum_abietinum	0	0	0		s__Trichaptum_abietinum	0.0666666666666667	0.632455532033676	0
323	s__Trametes_hirsuta	0	0	0		s__Trametes_hirsuta	0.0666666666666667	0.632455532033676	0
324	s__Engyodontium_album	0	0	0		s__Engyodontium_album	0.0555555555555556	0.52704627669473	0
325	s__Zymoseptoria_sp	0	0	0		s__Zymoseptoria_sp	0.0444444444444444	0.421637021355785	0
326	*s__Cystostereaceae_sp	0	0	0		s__Cystostereaceae_sp	0.0444444444444444	0.421637021355784	0
327	s__Articulospora_sp	0	0	0		s__Articulospora_sp	0.0777777777777778	0.5241960731407	0
328	*s__Botryosphaeriaceae_sp	0	0	0		s__Botryosphaeriaceae_sp	0.0444444444444444	0.421637021355784	0
329	s__Erysiphe_necator	0	0	0		s__Erysiphe_necator	0.0333333333333333	0.316227766016838	0
330	g__Xanthoria	0	0	0		g__Xanthoria	0.0333333333333333	0.316227766016838	0
331	s__Valsaria_insitiva	0	0	0		s__Valsaria_insitiva	0.0333333333333333	0.316227766016838	0
332	s__Scheffersomyces_spartinae	0	0	0		s__Scheffersomyces_spartinae	0.0333333333333333	0.316227766016838	0
333	s__Cyphellophora_europaea	0	0	0		s__Cyphellophora_europaea	0.0333333333333333	0.316227766016838	0
334	o__Diaporthales	0.133333333333333	0.516397779494322	0		o__Diaporthales	0	0	0
335	g__Diaporthe	0.133333333333333	0.516397779494322	0		g__Diaporthe	0	0	0
336	s__Aspergillus_conicus	0	0	0		s__Aspergillus_conicus	0.0222222222222222	0.210818510677892	0
337	s__Mucor_sp	0	0	0		s__Mucor_sp	0.0222222222222222	0.210818510677892	0
338	s__Knufia_tsunedae	0	0	0		s__Knufia_tsunedae	0.0444444444444444	0.296462708157939	0
339	s__Knufia_perforans	0	0	0		s__Knufia_perforans	0.0222222222222222	0.210818510677892	0
340	s__Knufia_epidermidis	0	0	0		s__Knufia_epidermidis	0.0222222222222222	0.210818510677892	0
341	s__Clitopilus_sp	0	0	0		s__Clitopilus_sp	0.0222222222222222	0.210818510677892	0

## Sheet: Objective2_EVS_mean_std_med
Objective2_EVS_mean_std_med contains summary statistics calculated on read counts, reported for the eight different tissue types, namely Canes, Graft Union, Trunk, Upper Trunk, Arm 1, Spur 1, Arm 2, Spur 2 (n= 10 per tissue type)
	Canes	Mean	St.Dev.	Median		Graft_Union	Mean	St.Dev.	Median		Trunk	Mean	St.Dev.	Median		Upper_trunk	Mean	St.Dev.	Median		Arm_1	Mean	St.Dev.	Median		Spur_1	Mean	St.Dev.	Median		Arm_2	Mean	St.Dev.	Median		Spur_2	Mean	St.Dev.	Median
1	s__Phaeomoniella_chlamydospora	4036.2	3383.2149338889	3287		s__Phaeomoniella_chlamydospora	16673.4	20622.4100391351	8344.5		s__Phaeomoniella_chlamydospora	19417.9	30469.0384797056	4296.5		s__Phaeomoniella_chlamydospora	7867.2	14675.9747266673	2778		s__Phaeomoniella_chlamydospora	41703.3	38538.4030201622	41893		s__Phaeomoniella_chlamydospora	50981	49896.9615730479	34065.5		s__Phaeomoniella_chlamydospora	29942.5	26875.5611631336	22469.5		s__Phaeomoniella_chlamydospora	20434.4	18617.4291888005	20387
2	s__Debaryomyces_prosopidis	33508.8	19127.7686321339	26184		s__Debaryomyces_prosopidis	8736.8	13528.7811867884	2491.5		s__Debaryomyces_prosopidis	8042	8021.89931790886	6236.5		s__Debaryomyces_prosopidis	17892.7	16539.4582273893	10385.5		s__Debaryomyces_prosopidis	8381	10371.8037004178	5465		s__Debaryomyces_prosopidis	2830.3	2953.66969679715	1841		s__Debaryomyces_prosopidis	8720.6	8546.12401033357	6673		s__Debaryomyces_prosopidis	2799	5390.99259052645	256
3	g__Fomitiporia	0	0	0		g__Fomitiporia	216.9	300.344043464232	9.5		g__Fomitiporia	10824	15221.6915763145	3065		g__Fomitiporia	5254.7	11674.0858699943	570.5		g__Fomitiporia	10078	19673.1157561672	1586		g__Fomitiporia	6817.3	14268.7531967194	119		g__Fomitiporia	8099.8	12751.7597460987	2983.5		g__Fomitiporia	10137.5	14981.4675905489	926
4	s__Alternaria_sp	14084	11246.431493293	7597		s__Alternaria_sp	1698.3	3649.60162361745	69		s__Alternaria_sp	3945.7	7368.48666884109	48		s__Alternaria_sp	6171.7	9492.36955606391	2226.5		s__Alternaria_sp	2883.2	4809.2259206192	324.5		s__Alternaria_sp	1644	2889.45396610194	6.5		s__Alternaria_sp	1850.1	2563.80049709194	895		s__Alternaria_sp	1669.1	4760.58463846616	3
5	c__Agaricomycetes	9525.5	5346.1879305622	10357		c__Agaricomycetes	429.1	682.184147507923	0		c__Agaricomycetes	923	2918.78228033541	0		c__Agaricomycetes	579.2	1363.48685362199	0		c__Agaricomycetes	1061.2	2500.56854868381	0		c__Agaricomycetes	1073	1892.15315330328	0		c__Agaricomycetes	761.7	1265.97621971698	0		c__Agaricomycetes	891.4	2686.83312966523	0
6	g__Cladosporium	10257.5	9230.68857730078	8142.5		g__Cladosporium	2197.8	3643.48407129464	295.5		g__Cladosporium	2379.6	4075.41150478493	162.5		g__Cladosporium	2486.8	2653.42729314372	1739		g__Cladosporium	414.7	522.316432400471	86		g__Cladosporium	448.5	1038.05504563957	130		g__Cladosporium	1408.1	2776.87267943235	224		g__Cladosporium	39.9	67.0579351506342	11.5
7	s__Trematosphaeria_pertusa	0	0	0		s__Trematosphaeria_pertusa	1270.9	3386.51339712231	0		s__Trematosphaeria_pertusa	104.9	329.969847107277	0		s__Trematosphaeria_pertusa	2.3	7.27323861838727	0		s__Trematosphaeria_pertusa	24	62.8242699033494	0		s__Trematosphaeria_pertusa	5394.6	16959.6343068541	0		s__Trematosphaeria_pertusa	314.6	988.893792746892	0		s__Trematosphaeria_pertusa	4293	12895.2030529875	0
8	s__Aureobasidium_pullulans	3544	3729.94801870244	2051		s__Aureobasidium_pullulans	61.4	121.724826281796	0		s__Aureobasidium_pullulans	1354.1	4040.39982757482	0		s__Aureobasidium_pullulans	86	218.243492966508	0		s__Aureobasidium_pullulans	165.2	388.313390045835	0		s__Aureobasidium_pullulans	39.6	82.8602571937972	3		s__Aureobasidium_pullulans	143.2	303.342417446394	5.5		s__Aureobasidium_pullulans	0.8	1.75119007154183	0
9	s__Anthostoma_gastrinum	0	0	0		s__Anthostoma_gastrinum	2151.5	6319.19998892265	3		s__Anthostoma_gastrinum	408.4	1035.64324616797	2		s__Anthostoma_gastrinum	1865.1	5159.86932328071	0		s__Anthostoma_gastrinum	279.3	837.328430187343	1.5		s__Anthostoma_gastrinum	47.7	148.397401893998	0		s__Anthostoma_gastrinum	56.9	97.2184824677557	6		s__Anthostoma_gastrinum	1.1	3.47850542618522	0
10	g__Cryptococcus	6339.1	5403.63245007981	5426		g__Cryptococcus	3009.4	5641.45527324289	289.5		g__Cryptococcus	2796.3	5702.5120595128	110.5		g__Cryptococcus	5669.3	6828.30201847835	1786.5		g__Cryptococcus	3200.8	6197.49484872718	648.5		g__Cryptococcus	1139.1	2364.74332410283	216		g__Cryptococcus	2112.9	4711.12596708874	454.5		g__Cryptococcus	546.6	1138.78045879499	96.5
11	p__Ascomycota	615.9	843.047046268607	221.5		p__Ascomycota	6635.5	15249.0603954619	45		p__Ascomycota	1757.3	3021.37058854642	306.5		p__Ascomycota	794.6	1065.93164258627	241.5		p__Ascomycota	242.2	335.430337195536	56		p__Ascomycota	3011.2	8027.78820791326	140.5		p__Ascomycota	2845.9	5534.12734162608	261.5		p__Ascomycota	5461.3	12788.8637584945	71.5
12	s__Lophiostoma_sp	0	0	0		s__Lophiostoma_sp	10532.6	15877.1794948319	1460		s__Lophiostoma_sp	2253.9	5135.56815963163	0		s__Lophiostoma_sp	48.8	106.696662449103	0		s__Lophiostoma_sp	470.5	1487.85163910922	0		s__Lophiostoma_sp	74.7	159.877765808758	0		s__Lophiostoma_sp	0	0	0		s__Lophiostoma_sp	19.7	62.2968699053171	0
13	g__Ramularia	8874.6	6887.95251306382	9954		g__Ramularia	1945.6	3469.34852033571	265.5		g__Ramularia	1772.7	2079.44485380113	989		g__Ramularia	7762.7	7782.08786680456	5626		g__Ramularia	1824.6	1825.80704834267	1141.5		g__Ramularia	1139.8	2619.46151378909	229.5		g__Ramularia	1689.2	2274.4835702003	514		g__Ramularia	938	1549.21951676033	28
14	s__Eutypa_lata	0	0	0		s__Eutypa_lata	2.1	6.6407830863536	0		s__Eutypa_lata	0.8	2.5298221281347	0		s__Eutypa_lata	0	0	0		s__Eutypa_lata	1.1	3.47850542618522	0		s__Eutypa_lata	49.7	150.946679327503	0		s__Eutypa_lata	6.2	10.5177099324055	0		s__Eutypa_lata	5829.6	18434.8138477176	0
15	g__Pyrenochaeta	0	0	0		g__Pyrenochaeta	1.2	3.79473319220206	0		g__Pyrenochaeta	16.9	53.4424924568456	0		g__Pyrenochaeta	0	0	0		g__Pyrenochaeta	0	0	0		g__Pyrenochaeta	0	0	0		g__Pyrenochaeta	86.5	268.307969815782	0		g__Pyrenochaeta	8.2	25.9306768133807	0
16	s__Cryptococcus_victoriae	394.9	1059.6026980797	0		s__Cryptococcus_victoriae	858.3	1732.15421753761	0		s__Cryptococcus_victoriae	1578.1	2202.04705015835	373		s__Cryptococcus_victoriae	5474.3	5997.97175070225	4035		s__Cryptococcus_victoriae	2430.7	3962.28413502448	1230.5		s__Cryptococcus_victoriae	397.7	738.562424955099	35		s__Cryptococcus_victoriae	3685.2	8832.43363720076	619		s__Cryptococcus_victoriae	1035.1	2027.5019358807	68
17	s__Eutypa_leptoplaca	0	0	0		s__Eutypa_leptoplaca	5.7	14.0637437721571	0		s__Eutypa_leptoplaca	4.2	6.77905270340595	0		s__Eutypa_leptoplaca	308.6	966.051896466575	0		s__Eutypa_leptoplaca	6.4	10.2111050658911	0		s__Eutypa_leptoplaca	3488.9	11023.3847841759	0		s__Eutypa_leptoplaca	1.3	2.83039062871384	0		s__Eutypa_leptoplaca	2302.5	7281.14431253769	0
18	s__Cryptococcus_heimaeyensis	0	0	0		s__Cryptococcus_heimaeyensis	0	0	0		s__Cryptococcus_heimaeyensis	0	0	0		s__Cryptococcus_heimaeyensis	1028.9	3253.66748454725	0		s__Cryptococcus_heimaeyensis	8.6	27.1955878774481	0		s__Cryptococcus_heimaeyensis	60.5	191.317798440187	0		s__Cryptococcus_heimaeyensis	77.3	244.444063131016	0		s__Cryptococcus_heimaeyensis	0	0	0
19	s__Lopadostoma_quercicola	0	0	0		s__Lopadostoma_quercicola	3965.6	12538.571566703	0		s__Lopadostoma_quercicola	0	0	0		s__Lopadostoma_quercicola	1.5	4.74341649025257	0		s__Lopadostoma_quercicola	0.7	2.21359436211787	0		s__Lopadostoma_quercicola	0	0	0		s__Lopadostoma_quercicola	0.5	1.58113883008419	0		s__Lopadostoma_quercicola	1.1	3.47850542618522	0
20	s__Lopadostoma_meridionale	0	0	0		s__Lopadostoma_meridionale	0.6	1.89736659610103	0		s__Lopadostoma_meridionale	1.1	3.47850542618522	0		s__Lopadostoma_meridionale	0	0	0		s__Lopadostoma_meridionale	0	0	0		s__Lopadostoma_meridionale	0	0	0		s__Lopadostoma_meridionale	0	0	0		s__Lopadostoma_meridionale	0	0	0
21	s__Biatriospora_mackinnonii	0	0	0		s__Biatriospora_mackinnonii	0	0	0		s__Biatriospora_mackinnonii	0	0	0		s__Biatriospora_mackinnonii	0	0	0		s__Biatriospora_mackinnonii	0	0	0		s__Biatriospora_mackinnonii	0	0	0		s__Biatriospora_mackinnonii	0	0	0		s__Biatriospora_mackinnonii	0.2	0.632455532033676	0
22	s__Inonotus_hispidus	0	0	0		s__Inonotus_hispidus	133.5	334.24915856289	0		s__Inonotus_hispidus	15.2	48.0666204345594	0		s__Inonotus_hispidus	3.9	12.3328828746567	0		s__Inonotus_hispidus	0.6	1.89736659610103	0		s__Inonotus_hispidus	12	37.9473319220206	0		s__Inonotus_hispidus	1000.4	1751.1270148742	0		s__Inonotus_hispidus	29.7	81.1473967543014	0
23	f__Pleosporaceae	182	295.679631433152	3		f__Pleosporaceae	608.2	1923.29727291441	0		f__Pleosporaceae	105.5	300.442359049304	0		f__Pleosporaceae	316.1	879.299525506272	0		f__Pleosporaceae	548.3	1215.94362533795	0		f__Pleosporaceae	11.4	27.5971012970565	0		f__Pleosporaceae	710.9	1487.49628944448	0		f__Pleosporaceae	112.8	356.704920066993	0
24	s__Clonostachys_rosea	0	0	0		s__Clonostachys_rosea	8.8	27.8280434094817	0		s__Clonostachys_rosea	46.9	148.310822261897	0		s__Clonostachys_rosea	0	0	0		s__Clonostachys_rosea	0.8	2.5298221281347	0		s__Clonostachys_rosea	0	0	0		s__Clonostachys_rosea	0	0	0		s__Clonostachys_rosea	2576.5	8147.60839142383	0
25	s__Lophiostoma_cynaroidis	0	0	0		s__Lophiostoma_cynaroidis	0	0	0		s__Lophiostoma_cynaroidis	2422.4	7660.30140399188	0		s__Lophiostoma_cynaroidis	17.9	56.604770117014	0		s__Lophiostoma_cynaroidis	3.2	10.1192885125388	0		s__Lophiostoma_cynaroidis	56.6	132.479935587746	0		s__Lophiostoma_cynaroidis	54.8	116.176876643619	0		s__Lophiostoma_cynaroidis	8.2	23.897001206567	0
26	s__Exophiala_xenobiotica	0	0	0		s__Exophiala_xenobiotica	0	0	0		s__Exophiala_xenobiotica	0	0	0		s__Exophiala_xenobiotica	0	0	0		s__Exophiala_xenobiotica	0.3	0.948683298050514	0		s__Exophiala_xenobiotica	316.8	824.145591237104	0		s__Exophiala_xenobiotica	544.7	1722.49264149372	0		s__Exophiala_xenobiotica	1567.3	4956.2377767819	0
27	k__Fungi	4931.7	3542.74046623671	3927.5		k__Fungi	3850	4703.78103231857	1343		k__Fungi	2751.6	3289.88612433791	701		k__Fungi	3140.1	5344.23228973691	1459.5		k__Fungi	1415.8	1444.01091100833	1102.5		k__Fungi	3554.9	6552.70246963461	908		k__Fungi	2314.1	2478.6971689893	1378.5		k__Fungi	985.2	1705.45033479267	257
28	s__Psathyrella_sp	0	0	0		s__Psathyrella_sp	2826.7	6081.30336998392	0		s__Psathyrella_sp	0	0	0		s__Psathyrella_sp	0	0	0		s__Psathyrella_sp	0	0	0		s__Psathyrella_sp	0	0	0		s__Psathyrella_sp	0	0	0		s__Psathyrella_sp	0	0	0
29	s__Massarina_sp	0	0	0		s__Massarina_sp	3092.3	6298.21802046685	0		s__Massarina_sp	559.4	1768.97812309819	0		s__Massarina_sp	193.6	548.086611160438	0		s__Massarina_sp	0	0	0		s__Massarina_sp	339.8	738.175950118489	0		s__Massarina_sp	41.6	131.550750663005	0		s__Massarina_sp	0	0	0
30	o__Pleosporales	496.1	433.894111506483	458		o__Pleosporales	1223	2997.32577104621	0		o__Pleosporales	473.1	1020.53302521553	0		o__Pleosporales	352.8	781.080846576645	0		o__Pleosporales	222.8	473.869602316924	0		o__Pleosporales	218.5	383.456284629972	0		o__Pleosporales	366.9	871.443814724864	0		o__Pleosporales	312.6	988.527996568635	0
31	p__Basidiomycota	1273.2	1168.00454717532	952.5		p__Basidiomycota	1351.4	3585.22657582474	0		p__Basidiomycota	212.2	461.589716812091	4		p__Basidiomycota	49.5	140.430488933929	0		p__Basidiomycota	1496.7	4177.00823423762	0		p__Basidiomycota	205	366.260684334108	30		p__Basidiomycota	1.6	5.05964425626941	0		p__Basidiomycota	124.1	368.565221124053	0
32	s__Malassezia_restricta	240.3	328.897839592918	91		s__Malassezia_restricta	1112.6	3205.23797695099	0		s__Malassezia_restricta	33.6	49.0015872758787	0		s__Malassezia_restricta	110.5	238.726831336572	24.5		s__Malassezia_restricta	62.8	75.8225999730072	21.5		s__Malassezia_restricta	1.2	3.79473319220206	0		s__Malassezia_restricta	18.1	35.9117746088321	0		s__Malassezia_restricta	14.4	40.855300213749	0
33	s__Rhodotorula_mucilaginosa	47.5	150.208188857998	0		s__Rhodotorula_mucilaginosa	0	0	0		s__Rhodotorula_mucilaginosa	41.5	117.852308703167	0		s__Rhodotorula_mucilaginosa	774.4	1204.54576039638	9		s__Rhodotorula_mucilaginosa	467.4	1232.69994546749	0		s__Rhodotorula_mucilaginosa	36.8	97.9952379795399	0		s__Rhodotorula_mucilaginosa	308.5	736.833955364285	0		s__Rhodotorula_mucilaginosa	0.4	1.26491106406735	0
34	s__Capronia_coronata	0	0	0		s__Capronia_coronata	161	509.126703287109	0		s__Capronia_coronata	0	0	0		s__Capronia_coronata	0	0	0		s__Capronia_coronata	0	0	0		s__Capronia_coronata	771.9	2440.96212588397	0		s__Capronia_coronata	234.6	741.870339075502	0		s__Capronia_coronata	10.4	23.5050821927703	0
35	s__Acremonium_sp	0	0	0		s__Acremonium_sp	0	0	0		s__Acremonium_sp	1.1	3.47850542618522	0		s__Acremonium_sp	0	0	0		s__Acremonium_sp	0.3	0.948683298050514	0		s__Acremonium_sp	8.1	22.6296265987753	0		s__Acremonium_sp	2.9	9.1706052144883	0		s__Acremonium_sp	1443.2	4563.799119155	0
36	f__Botryosphaeriaceae	41.2	130.285839598937	0		f__Botryosphaeriaceae	969.2	3063.47430941479	0		f__Botryosphaeriaceae	1.3	4.11096095821889	0		f__Botryosphaeriaceae	166.4	526.203002652018	0		f__Botryosphaeriaceae	0	0	0		f__Botryosphaeriaceae	106.1	226.64874929184	0		f__Botryosphaeriaceae	14	44.2718872423573	0		f__Botryosphaeriaceae	8.9	28.1442711754986	0
37	s__Angustimassarina_acerina	0	0	0		s__Angustimassarina_acerina	5.6	17.7087548969429	0		s__Angustimassarina_acerina	23.5	74.3135250139569	0		s__Angustimassarina_acerina	1587.3	3291.20288884711	0		s__Angustimassarina_acerina	56.7	179.301143331547	0		s__Angustimassarina_acerina	126	248.662198351275	0		s__Angustimassarina_acerina	189.8	360.011975109471	44.5		s__Angustimassarina_acerina	119.6	285.81664674325	0
38	s__Mycosphaerella_tassiana	75.1	229.861044981528	0		s__Mycosphaerella_tassiana	351.2	1095.56660125151	0		s__Mycosphaerella_tassiana	151.7	467.486434740803	0		s__Mycosphaerella_tassiana	31.5	65.7220578564677	0		s__Mycosphaerella_tassiana	0.8	2.5298221281347	0		s__Mycosphaerella_tassiana	22.9	68.303977434212	0		s__Mycosphaerella_tassiana	64.3	127.969657862062	0		s__Mycosphaerella_tassiana	27.2	86.0139523565799	0
39	s__Meyerozyma_guilliermondii	138.2	269.514295642282	0		s__Meyerozyma_guilliermondii	9.6	30.3578655376164	0		s__Meyerozyma_guilliermondii	89.6	189.083873217975	0		s__Meyerozyma_guilliermondii	470.4	1149.35500752959	0		s__Meyerozyma_guilliermondii	24.3	76.8433471420916	0		s__Meyerozyma_guilliermondii	4.8	10.1302626926562	0		s__Meyerozyma_guilliermondii	34.7	109.731034807843	0		s__Meyerozyma_guilliermondii	5.6	17.7087548969429	0
40	f__Herpotrichiellaceae	0	0	0		f__Herpotrichiellaceae	1542	3417.95624443744	0		f__Herpotrichiellaceae	15.1	39.4699604481405	0		f__Herpotrichiellaceae	0.6	1.89736659610103	0		f__Herpotrichiellaceae	9.5	27.9970236513336	0		f__Herpotrichiellaceae	36.5	83.6397699130689	0		f__Herpotrichiellaceae	8.1	24.5784458418347	0		f__Herpotrichiellaceae	0	0	0
41	s__Fomitiporia_mediterranea	0	0	0		s__Fomitiporia_mediterranea	0	0	0		s__Fomitiporia_mediterranea	275.4	595.699252979219	0		s__Fomitiporia_mediterranea	0	0	0		s__Fomitiporia_mediterranea	50	158.113883008419	0		s__Fomitiporia_mediterranea	9.2	29.0929544735491	0		s__Fomitiporia_mediterranea	0	0	0		s__Fomitiporia_mediterranea	6.6	20.8710325571113	0
42	o__Capnodiales	0.5	1.58113883008419	0		o__Capnodiales	145.9	435.328343514027	0		o__Capnodiales	244.7	506.633781827553	0		o__Capnodiales	212.7	359.846896455824	0		o__Capnodiales	519.7	1179.75468730674	77.5		o__Capnodiales	11.8	35.2571505749779	0		o__Capnodiales	415.9	1226.08613527399	0		o__Capnodiales	3.8	8.23002632640585	0
43	s__Sporidiobolus_sp	0	0	0		s__Sporidiobolus_sp	903	2855.53672713205	0		s__Sporidiobolus_sp	127.3	402.557946139435	0		s__Sporidiobolus_sp	7.8	24.6657657493134	0		s__Sporidiobolus_sp	72.8	180.616721263564	0		s__Sporidiobolus_sp	3	9.48683298050514	0		s__Sporidiobolus_sp	0	0	0		s__Sporidiobolus_sp	0	0	0
44	s__Candida_friedrichii	159.4	349.664029224245	0		s__Candida_friedrichii	0	0	0		s__Candida_friedrichii	0	0	0		s__Candida_friedrichii	13.8	43.6394317103236	0		s__Candida_friedrichii	10.2	32.2552321337175	0		s__Candida_friedrichii	0.2	0.632455532033676	0		s__Candida_friedrichii	1.7	5.37587202228625	0		s__Candida_friedrichii	3.4	10.7517440445725	0
45	s__Diaporthe_sp	747.3	1249.36330896092	245		s__Diaporthe_sp	1.4	2.98886823619465	0		s__Diaporthe_sp	0	0	0		s__Diaporthe_sp	0	0	0		s__Diaporthe_sp	51	148.405600373511	0		s__Diaporthe_sp	3.2	10.1192885125388	0		s__Diaporthe_sp	11	27.1620650499512	0		s__Diaporthe_sp	24.7	58.2753044703424	0
46	s__Xylodon_sambuci	0	0	0		s__Xylodon_sambuci	0.2	0.632455532033676	0		s__Xylodon_sambuci	0	0	0		s__Xylodon_sambuci	0	0	0		s__Xylodon_sambuci	820.8	2595.59750346621	0		s__Xylodon_sambuci	0	0	0		s__Xylodon_sambuci	0	0	0		s__Xylodon_sambuci	0	0	0
47	s__Lophiotrema_rubi	0	0	0		s__Lophiotrema_rubi	779.6	2465.31166386727	0		s__Lophiotrema_rubi	4.9	15.4951605348251	0		s__Lophiotrema_rubi	72.8	154.808699152642	0		s__Lophiotrema_rubi	0	0	0		s__Lophiotrema_rubi	0	0	0		s__Lophiotrema_rubi	22.1	69.8863362897212	0		s__Lophiotrema_rubi	3.1	9.80306074652198	0
48	g__Colletotrichum	79.1	120.321282868456	20.5		g__Colletotrichum	3.7	7.88881064123949	0		g__Colletotrichum	5.5	11.7118173938406	0		g__Colletotrichum	5.2	16.4438438328756	0		g__Colletotrichum	32.4	95.3079220212045	0		g__Colletotrichum	11.4	36.0499653259195	0		g__Colletotrichum	7.4	16.1671821223668	0		g__Colletotrichum	4.6	14.5464772367745	0
49	s__Fusarium_sp	97.8	309.270755164467	0		s__Fusarium_sp	298	942.358742730177	0		s__Fusarium_sp	103.7	327.928193359461	0		s__Fusarium_sp	34.8	110.04726257386	0		s__Fusarium_sp	9.9	31.306548835667	0		s__Fusarium_sp	0	0	0		s__Fusarium_sp	10.5	33.203915431768	0		s__Fusarium_sp	32.7	103.406479487506	0
50	s__Guehomyces_pullulans	0	0	0		s__Guehomyces_pullulans	15.6	37.6775795400925	0		s__Guehomyces_pullulans	79.6	205.603285749793	0		s__Guehomyces_pullulans	24	52.7973063285955	0		s__Guehomyces_pullulans	345.1	1091.30202052411	0		s__Guehomyces_pullulans	0	0	0		s__Guehomyces_pullulans	12.6	37.7835943234627	0		s__Guehomyces_pullulans	1.2	3.79473319220206	0
51	g__Aspergillus	0	0	0		g__Aspergillus	0	0	0		g__Aspergillus	0	0	0		g__Aspergillus	324.7	910.793555093579	0		g__Aspergillus	74.5	235.589685682544	0		g__Aspergillus	56.4	124.882344628855	0		g__Aspergillus	27.5	86.9626356546304	0		g__Aspergillus	24.2	76.5271193760748	0
52	c__Dothideomycetes	167.1	260.744425742058	0		c__Dothideomycetes	5.3	16.7600715988924	0		c__Dothideomycetes	4.6	14.5464772367745	0		c__Dothideomycetes	452	1390.09903723919	0		c__Dothideomycetes	16.5	28.6792607994	0		c__Dothideomycetes	551.5	1688.7219526415	2.5		c__Dothideomycetes	222.6	643.910311214915	0		c__Dothideomycetes	56.7	126.952353266885	0
53	c__Sordariomycetes	230.8	361.557986743175	2.5		c__Sordariomycetes	5.8	18.3412104289766	0		c__Sordariomycetes	12.4	35.5158806420139	0		c__Sordariomycetes	86	271.955878774481	0		c__Sordariomycetes	29.3	81.4125979877261	0		c__Sordariomycetes	0	0	0		c__Sordariomycetes	6	13.1993265821489	0		c__Sordariomycetes	55	173.925271309261	0
54	s__Acremonium_alternatum	222.1	359.577977943898	41		s__Acremonium_alternatum	59.6	188.471748546035	0		s__Acremonium_alternatum	68.6	216.932247487551	0		s__Acremonium_alternatum	357.7	1090.89932828123	0		s__Acremonium_alternatum	6.7	21.1872603231281	0		s__Acremonium_alternatum	15.2	34.1428372185636	0		s__Acremonium_alternatum	4.2	13.2815661727072	0		s__Acremonium_alternatum	63.3	130.864688387153	0
55	g__Exophiala	0	0	0		g__Exophiala	75	140.228385143665	0		g__Exophiala	96.5	305.159794206249	0		g__Exophiala	0	0	0		g__Exophiala	119.4	325.865752862876	0		g__Exophiala	67.3	179.157317585536	0		g__Exophiala	74.8	167.531622222327	0		g__Exophiala	7.9	13.4201341274966	0
56	s__Cladosporium_sphaerospermum	17.7	55.9723145849803	0		s__Cladosporium_sphaerospermum	5.5	12.607317099385	0		s__Cladosporium_sphaerospermum	3.3	10.4355162785557	0		s__Cladosporium_sphaerospermum	6.5	20.5548047910945	0		s__Cladosporium_sphaerospermum	0	0	0		s__Cladosporium_sphaerospermum	0.7	2.21359436211787	0		s__Cladosporium_sphaerospermum	132	291.067384332601	0		s__Cladosporium_sphaerospermum	23.6	70.5143011499559	0
57	s__Fomitiporella_sp	0	0	0		s__Fomitiporella_sp	0	0	0		s__Fomitiporella_sp	0	0	0		s__Fomitiporella_sp	0	0	0		s__Fomitiporella_sp	0	0	0		s__Fomitiporella_sp	0.3	0.948683298050514	0		s__Fomitiporella_sp	392.6	1241.51020938211	0		s__Fomitiporella_sp	0	0	0
58	*s__Sclerotiniaceae_sp	0	0	0		s__Sclerotiniaceae_sp	13.3	42.0582928802394	0		s__Sclerotiniaceae_sp	49.9	157.797655242402	0		s__Sclerotiniaceae_sp	81.4	257.409401537706	0		s__Sclerotiniaceae_sp	169.1	356.909092066874	0		s__Sclerotiniaceae_sp	1	3.16227766016838	0		s__Sclerotiniaceae_sp	34.7	109.731034807843	0		s__Sclerotiniaceae_sp	0	0	0
59	s__Filobasidium_globisporum	0	0	0		s__Filobasidium_globisporum	250.7	792.783009404213	0		s__Filobasidium_globisporum	29.7	93.9196465070009	0		s__Filobasidium_globisporum	22.5	71.1512473537885	0		s__Filobasidium_globisporum	15.3	34.7628473453421	0		s__Filobasidium_globisporum	10.1	31.9390043677006	0		s__Filobasidium_globisporum	28.8	55.2445070170379	0		s__Filobasidium_globisporum	0	0	0
60	s__Schizophyllum_commune	0	0	0		s__Schizophyllum_commune	131.3	415.207056780108	0		s__Schizophyllum_commune	54.4	172.02790471316	0		s__Schizophyllum_commune	106.8	337.731254105983	0		s__Schizophyllum_commune	1.2	3.79473319220206	0		s__Schizophyllum_commune	0	0	0		s__Schizophyllum_commune	0	0	0		s__Schizophyllum_commune	12.2	38.5797874540542	0
61	s__Colletotrichum_gloeosporioides	1.1	3.47850542618522	0		s__Colletotrichum_gloeosporioides	228.6	722.896673114492	0		s__Colletotrichum_gloeosporioides	75.2	226.109511323852	0		s__Colletotrichum_gloeosporioides	5.4	17.0762993649092	0		s__Colletotrichum_gloeosporioides	0	0	0		s__Colletotrichum_gloeosporioides	4.1	12.9653384066904	0		s__Colletotrichum_gloeosporioides	2.6	8.22192191643778	0		s__Colletotrichum_gloeosporioides	0.2	0.632455532033676	0
62	s__Erythrobasidium_hasegawianum	0	0	0		s__Erythrobasidium_hasegawianum	413.3	1306.96935694759	0		s__Erythrobasidium_hasegawianum	0	0	0		s__Erythrobasidium_hasegawianum	133.3	421.531612100445	0		s__Erythrobasidium_hasegawianum	0	0	0		s__Erythrobasidium_hasegawianum	0	0	0		s__Erythrobasidium_hasegawianum	8.3	26.2469045793976	0		s__Erythrobasidium_hasegawianum	0	0	0
63	*s__Amphisphaeriaceae_sp	0	0	0		s__Amphisphaeriaceae_sp	178	562.885423509971	0		s__Amphisphaeriaceae_sp	22.5	71.1512473537885	0		s__Amphisphaeriaceae_sp	12.7	40.1609262841384	0		s__Amphisphaeriaceae_sp	0	0	0		s__Amphisphaeriaceae_sp	23.6	74.6297527799738	0		s__Amphisphaeriaceae_sp	118.9	248.24470454238	0		s__Amphisphaeriaceae_sp	0	0	0
64	f__Pleosporales_fam_Incertae_sedis	26.9	85.0652690585294	0		f__Pleosporales_fam_Incertae_sedis	0.7	2.21359436211787	0		f__Pleosporales_fam_Incertae_sedis	7.5	22.6825924444275	0		f__Pleosporales_fam_Incertae_sedis	301.8	945.275245041828	0		f__Pleosporales_fam_Incertae_sedis	18.1	57.2372256490477	0		f__Pleosporales_fam_Incertae_sedis	0.9	1.91195071996	0		f__Pleosporales_fam_Incertae_sedis	14.9	44.0465662679851	0		f__Pleosporales_fam_Incertae_sedis	103.6	327.611965593444	0
65	s__Capnodium_sp	0	0	0		s__Capnodium_sp	2.9	9.1706052144883	0		s__Capnodium_sp	0	0	0		s__Capnodium_sp	3.2	10.1192885125388	0		s__Capnodium_sp	0	0	0		s__Capnodium_sp	3.3	10.4355162785557	0		s__Capnodium_sp	0	0	0		s__Capnodium_sp	0	0	0
66	s__Citeromyces_matritensis	0	0	0		s__Citeromyces_matritensis	8.7	27.5118156434649	0		s__Citeromyces_matritensis	0	0	0		s__Citeromyces_matritensis	0	0	0		s__Citeromyces_matritensis	0	0	0		s__Citeromyces_matritensis	0	0	0		s__Citeromyces_matritensis	8	19.5561868584968	0		s__Citeromyces_matritensis	260.8	824.722013771913	0
67	s__Filobasidium_magnum	30.9	97.7143796992029	0		s__Filobasidium_magnum	107.5	315.131454052643	0		s__Filobasidium_magnum	0	0	0		s__Filobasidium_magnum	0	0	0		s__Filobasidium_magnum	12.7	40.1609262841384	0		s__Filobasidium_magnum	116.2	324.981298607234	0		s__Filobasidium_magnum	50.7	101.329002100419	0		s__Filobasidium_magnum	1.7	4.16466618643613	0
68	s__Cryptococcus_aerius	0	0	0		s__Cryptococcus_aerius	0	0	0		s__Cryptococcus_aerius	10.5	33.203915431768	0		s__Cryptococcus_aerius	156.4	488.636242800079	0		s__Cryptococcus_aerius	0	0	0		s__Cryptococcus_aerius	0	0	0		s__Cryptococcus_aerius	60.1	190.05288737612	0		s__Cryptococcus_aerius	0	0	0
69	g__Fusarium	0	0	0		g__Fusarium	0	0	0		g__Fusarium	226.5	664.567570345977	0		g__Fusarium	0	0	0		g__Fusarium	0	0	0		g__Fusarium	0	0	0		g__Fusarium	0	0	0		g__Fusarium	0	0	0
70	o__Hypocreales	3.6	11.3841995766062	0		o__Hypocreales	248.1	648.006249969859	0		o__Hypocreales	0	0	0		o__Hypocreales	44.5	140.721355877493	0		o__Hypocreales	0	0	0		o__Hypocreales	0	0	0		o__Hypocreales	3.3	10.4355162785557	0		o__Hypocreales	0	0	0
71	s__Naganishia_albidosimilis	0	0	0		s__Naganishia_albidosimilis	1.4	4.42718872423573	0		s__Naganishia_albidosimilis	20.7	65.4591475654854	0		s__Naganishia_albidosimilis	130.5	358.472453613942	0		s__Naganishia_albidosimilis	22.4	70.8350195877717	0		s__Naganishia_albidosimilis	0	0	0		s__Naganishia_albidosimilis	25.6	80.9543081003105	0		s__Naganishia_albidosimilis	0	0	0
72	o__Helotiales	0	0	0		o__Helotiales	217.8	688.744074384673	0		o__Helotiales	6.2	14.4360659460949	0		o__Helotiales	3	9.48683298050514	0		o__Helotiales	16.1	50.9126703287109	0		o__Helotiales	0.8	2.5298221281347	0		o__Helotiales	0	0	0		o__Helotiales	3.8	8.4957505717728	0
73	s__Phallus_impudicus	0	0	0		s__Phallus_impudicus	0	0	0		s__Phallus_impudicus	0	0	0		s__Phallus_impudicus	0	0	0		s__Phallus_impudicus	0	0	0		s__Phallus_impudicus	43.5	117.08425266543	0		s__Phallus_impudicus	8.6	27.1955878774481	0		s__Phallus_impudicus	320.2	670.407305714635	0
74	s__Phialophora_cyclaminis	0	0	0		s__Phialophora_cyclaminis	0	0	0		s__Phialophora_cyclaminis	0	0	0		s__Phialophora_cyclaminis	0	0	0		s__Phialophora_cyclaminis	220.6	697.598451833145	0		s__Phialophora_cyclaminis	0	0	0		s__Phialophora_cyclaminis	0	0	0		s__Phialophora_cyclaminis	0	0	0
75	g__Lophiostoma	0	0	0		g__Lophiostoma	0	0	0		g__Lophiostoma	0	0	0		g__Lophiostoma	0	0	0		g__Lophiostoma	78.2	247.290113025167	0		g__Lophiostoma	82.4	260.571679197875	0		g__Lophiostoma	35	110.679718105893	0		g__Lophiostoma	0	0	0
76	s__Hyphodontia_radula	22.6	71.4674751198054	0		s__Hyphodontia_radula	0	0	0		s__Hyphodontia_radula	0	0	0		s__Hyphodontia_radula	0	0	0		s__Hyphodontia_radula	7.7	24.3495379832965	0		s__Hyphodontia_radula	15	47.4341649025257	0		s__Hyphodontia_radula	102.8	325.082143465309	0		s__Hyphodontia_radula	0	0	0
77	s__Rhodotorula_graminis	0	0	0		s__Rhodotorula_graminis	161.5	510.707842117193	0		s__Rhodotorula_graminis	0	0	0		s__Rhodotorula_graminis	0	0	0		s__Rhodotorula_graminis	0	0	0		s__Rhodotorula_graminis	11.5	27.2733080746237	0		s__Rhodotorula_graminis	5.6	17.7087548969429	0		s__Rhodotorula_graminis	0	0	0
78	s__Peniophora_sp	3.6	11.3841995766062	0		s__Peniophora_sp	0	0	0		s__Peniophora_sp	0	0	0		s__Peniophora_sp	50.9	127.864902664231	0		s__Peniophora_sp	28.1	88.1595145177195	0		s__Peniophora_sp	0	0	0		s__Peniophora_sp	4.7	9.91127304302194	0		s__Peniophora_sp	0	0	0
79	g__Peniophora	0	0	0		g__Peniophora	0	0	0		g__Peniophora	0	0	0		g__Peniophora	173.4	548.338946273197	0		g__Peniophora	2.6	8.22192191643779	0		g__Peniophora	0.6	1.89736659610103	0		g__Peniophora	2.7	8.53814968245462	0		g__Peniophora	10	31.6227766016838	0
80	c__Tremellomycetes	0	0	0		c__Tremellomycetes	2.1	6.6407830863536	0		c__Tremellomycetes	0	0	0		c__Tremellomycetes	0	0	0		c__Tremellomycetes	1.4	4.42718872423573	0		c__Tremellomycetes	13.1	41.4258373482058	0		c__Tremellomycetes	0	0	0		c__Tremellomycetes	0	0	0
81	s__Peniophorella_pubera	0	0	0		s__Peniophorella_pubera	153.7	486.04207636788	0		s__Peniophorella_pubera	0	0	0		s__Peniophorella_pubera	0	0	0		s__Peniophorella_pubera	0	0	0		s__Peniophorella_pubera	0	0	0		s__Peniophorella_pubera	0	0	0		s__Peniophorella_pubera	0	0	0
82	s__Cystofilobasidium_macerans	0	0	0		s__Cystofilobasidium_macerans	2.4	7.58946638440411	0		s__Cystofilobasidium_macerans	55.3	136.473074267417	0		s__Cystofilobasidium_macerans	17.5	55.3398590529466	0		s__Cystofilobasidium_macerans	0	0	0		s__Cystofilobasidium_macerans	0	0	0		s__Cystofilobasidium_macerans	120	301.004245078962	0		s__Cystofilobasidium_macerans	0	0	0
83	s__Sporobolomyces_oryzicola	0	0	0		s__Sporobolomyces_oryzicola	0	0	0		s__Sporobolomyces_oryzicola	0	0	0		s__Sporobolomyces_oryzicola	213.8	643.7449115225	0		s__Sporobolomyces_oryzicola	0	0	0		s__Sporobolomyces_oryzicola	3.7	11.700427342623	0		s__Sporobolomyces_oryzicola	6.3	19.9223492590608	0		s__Sporobolomyces_oryzicola	0	0	0
84	*s__Diaporthaceae_sp	0	0	0		s__Diaporthaceae_sp	0	0	0		s__Diaporthaceae_sp	0	0	0		s__Diaporthaceae_sp	0	0	0		s__Diaporthaceae_sp	0	0	0		s__Diaporthaceae_sp	0	0	0		s__Diaporthaceae_sp	0	0	0		s__Diaporthaceae_sp	0.5	1.58113883008419	0
85	*s__Teichosporaceae_sp	0	0	0		s__Teichosporaceae_sp	0.2	0.632455532033676	0		s__Teichosporaceae_sp	0	0	0		s__Teichosporaceae_sp	0	0	0		s__Teichosporaceae_sp	82.3	260.255451431858	0		s__Teichosporaceae_sp	1.4	3.09838667696593	0		s__Teichosporaceae_sp	0	0	0		s__Teichosporaceae_sp	0	0	0
86	s__Neofusicoccum_australe	102.6	261.446064121158	1		s__Neofusicoccum_australe	0	0	0		s__Neofusicoccum_australe	0	0	0		s__Neofusicoccum_australe	0	0	0		s__Neofusicoccum_australe	0	0	0		s__Neofusicoccum_australe	14.4	45.5367983064247	0		s__Neofusicoccum_australe	8.4	26.5631323454144	0		s__Neofusicoccum_australe	6.4	14.6302578393016	0
87	s__Vishniacozyma_carnescens	0	0	0		s__Vishniacozyma_carnescens	8.3	26.2469045793976	0		s__Vishniacozyma_carnescens	132.9	408.117208110067	0		s__Vishniacozyma_carnescens	113.9	360.183425493178	0		s__Vishniacozyma_carnescens	0	0	0		s__Vishniacozyma_carnescens	1	3.16227766016838	0		s__Vishniacozyma_carnescens	239.6	652.931713291844	0		s__Vishniacozyma_carnescens	0	0	0
88	s__Malassezia_globosa	13.5	39.3029543701516	0		s__Malassezia_globosa	0	0	0		s__Malassezia_globosa	19.9	39.652518485239	0		s__Malassezia_globosa	159.7	467.597892305867	0		s__Malassezia_globosa	58.2	148.907726834812	1		s__Malassezia_globosa	6.4	20.2385770250776	0		s__Malassezia_globosa	5.3	16.7600715988924	0		s__Malassezia_globosa	1.5	3.56682242650545	0
89	s__Cryptococcus_uniguttulatus	0	0	0		s__Cryptococcus_uniguttulatus	0	0	0		s__Cryptococcus_uniguttulatus	0	0	0		s__Cryptococcus_uniguttulatus	143.6	454.103072000179	0		s__Cryptococcus_uniguttulatus	49.3	155.900288646301	0		s__Cryptococcus_uniguttulatus	3.2	10.1192885125388	0		s__Cryptococcus_uniguttulatus	28	88.5437744847146	0		s__Cryptococcus_uniguttulatus	0	0	0
90	g__Penicillium	90.8	238.785724494205	0		g__Penicillium	5.8	10.932113753118	0		g__Penicillium	0	0	0		g__Penicillium	30.9	49.0044215692149	0		g__Penicillium	6.8	21.503488089145	0		g__Penicillium	2.4	4.22163738639668	0		g__Penicillium	0	0	0		g__Penicillium	0.9	2.23358207570013	0
91	o__Filobasidiales	0	0	0		o__Filobasidiales	0	0	0		o__Filobasidiales	0	0	0		o__Filobasidiales	118.7	375.362358261987	0		o__Filobasidiales	0	0	0		o__Filobasidiales	0.5	1.58113883008419	0		o__Filobasidiales	0	0	0		o__Filobasidiales	3.3	10.4355162785557	0
92	f__Tremellales_fam_Incertae_sedis	0	0	0		f__Tremellales_fam_Incertae_sedis	118.8	368.359063957981	0		f__Tremellales_fam_Incertae_sedis	0	0	0		f__Tremellales_fam_Incertae_sedis	3.4	10.7517440445725	0		f__Tremellales_fam_Incertae_sedis	19.3	61.0319588412497	0		f__Tremellales_fam_Incertae_sedis	6	18.9736659610103	0		f__Tremellales_fam_Incertae_sedis	61.2	193.531392802305	0		f__Tremellales_fam_Incertae_sedis	0.6	1.89736659610103	0
93	s__Neonectria_sp	0	0	0		s__Neonectria_sp	165.3	362.250082432319	0		s__Neonectria_sp	10.5	33.203915431768	0		s__Neonectria_sp	0	0	0		s__Neonectria_sp	0	0	0		s__Neonectria_sp	0	0	0		s__Neonectria_sp	0	0	0		s__Neonectria_sp	0	0	0
94	s__Cystobasidium_pinicola	0	0	0		s__Cystobasidium_pinicola	0	0	0		s__Cystobasidium_pinicola	133.9	423.428978696546	0		s__Cystobasidium_pinicola	21.6	68.305197459637	0		s__Cystobasidium_pinicola	112.6	256.298523861011	0		s__Cystobasidium_pinicola	0	0	0		s__Cystobasidium_pinicola	2.1	6.6407830863536	0		s__Cystobasidium_pinicola	0	0	0
95	s__Ilyonectria_liriodendri	0	0	0		s__Ilyonectria_liriodendri	0	0	0		s__Ilyonectria_liriodendri	0	0	0		s__Ilyonectria_liriodendri	111	351.01282027869	0		s__Ilyonectria_liriodendri	0	0	0		s__Ilyonectria_liriodendri	0	0	0		s__Ilyonectria_liriodendri	0	0	0		s__Ilyonectria_liriodendri	0	0	0
96	s__Caloplaca_obscurella	0	0	0		s__Caloplaca_obscurella	0	0	0		s__Caloplaca_obscurella	0	0	0		s__Caloplaca_obscurella	0	0	0		s__Caloplaca_obscurella	0	0	0		s__Caloplaca_obscurella	0	0	0		s__Caloplaca_obscurella	106.1	335.517659743865	0		s__Caloplaca_obscurella	0.9	2.84604989415154	0
97	*s__Filobasidiales_sp	105.8	334.568976445815	0		s__Filobasidiales_sp	0	0	0		s__Filobasidiales_sp	0	0	0		s__Filobasidiales_sp	0	0	0		s__Filobasidiales_sp	0	0	0		s__Filobasidiales_sp	0.8	2.5298221281347	0		s__Filobasidiales_sp	1.9	6.00832755431992	0		s__Filobasidiales_sp	0	0	0
98	g__Debaryomyces	62.1	86.1580588866248	2.5		g__Debaryomyces	18.4	58.1859089470982	0		g__Debaryomyces	132.8	327.875586160361	0		g__Debaryomyces	26.5	83.800357994462	0		g__Debaryomyces	0	0	0		g__Debaryomyces	0	0	0		g__Debaryomyces	0	0	0		g__Debaryomyces	0	0	0
99	s__Cyberlindnera_jadinii	0	0	0		s__Cyberlindnera_jadinii	0	0	0		s__Cyberlindnera_jadinii	143	452.205705404078	0		s__Cyberlindnera_jadinii	0	0	0		s__Cyberlindnera_jadinii	40.3	127.439789704786	0		s__Cyberlindnera_jadinii	5.6	17.7087548969429	0		s__Cyberlindnera_jadinii	0	0	0		s__Cyberlindnera_jadinii	14.8	46.801709370492	0
100	s__Ganoderma_lucidum	101	319.390043677006	0		s__Ganoderma_lucidum	0	0	0		s__Ganoderma_lucidum	0	0	0		s__Ganoderma_lucidum	0	0	0		s__Ganoderma_lucidum	0	0	0		s__Ganoderma_lucidum	0	0	0		s__Ganoderma_lucidum	0	0	0		s__Ganoderma_lucidum	0	0	0
101	s__Cutaneotrichosporon_cyanovorans	0	0	0		s__Cutaneotrichosporon_cyanovorans	11.8	37.3148763899869	0		s__Cutaneotrichosporon_cyanovorans	0	0	0		s__Cutaneotrichosporon_cyanovorans	96.3	304.527338674215	0		s__Cutaneotrichosporon_cyanovorans	1.3	4.11096095821889	0		s__Cutaneotrichosporon_cyanovorans	1.3	4.11096095821889	0		s__Cutaneotrichosporon_cyanovorans	1.1	3.47850542618522	0		s__Cutaneotrichosporon_cyanovorans	0	0	0
102	s__Capronia_sp	0	0	0		s__Capronia_sp	0	0	0		s__Capronia_sp	0	0	0		s__Capronia_sp	0	0	0		s__Capronia_sp	0	0	0		s__Capronia_sp	5.2	16.4438438328756	0		s__Capronia_sp	0	0	0		s__Capronia_sp	1.4	4.42718872423573	0
103	s__Cladosporium_delicatulum	19.1	35.7225419028378	0		s__Cladosporium_delicatulum	14.9	34.5461044595962	0		s__Cladosporium_delicatulum	20.2	51.9183119054454	0		s__Cladosporium_delicatulum	12.2	21.493151363994	0		s__Cladosporium_delicatulum	0	0	0		s__Cladosporium_delicatulum	0	0	0		s__Cladosporium_delicatulum	52	164.438438328756	0		s__Cladosporium_delicatulum	0	0	0
104	s__Neofusicoccum_parvum	0	0	0		s__Neofusicoccum_parvum	5.9	18.6574381949934	0		s__Neofusicoccum_parvum	0	0	0		s__Neofusicoccum_parvum	0	0	0		s__Neofusicoccum_parvum	0	0	0		s__Neofusicoccum_parvum	0	0	0		s__Neofusicoccum_parvum	0	0	0		s__Neofusicoccum_parvum	0	0	0
105	s__Candida_parapsilosis	0	0	0		s__Candida_parapsilosis	0	0	0		s__Candida_parapsilosis	60.4	191.00157067417	0		s__Candida_parapsilosis	17.5	55.3398590529466	0		s__Candida_parapsilosis	0	0	0		s__Candida_parapsilosis	0	0	0		s__Candida_parapsilosis	1.5	4.74341649025257	0		s__Candida_parapsilosis	0	0	0
106	f__Leucosporidiaceae	0	0	0		f__Leucosporidiaceae	90.1	284.921217181171	0		f__Leucosporidiaceae	0	0	0		f__Leucosporidiaceae	0	0	0		f__Leucosporidiaceae	0	0	0		f__Leucosporidiaceae	0	0	0		f__Leucosporidiaceae	0	0	0		f__Leucosporidiaceae	0	0	0
107	s__Candida_tropicalis	0	0	0		s__Candida_tropicalis	0	0	0		s__Candida_tropicalis	0	0	0		s__Candida_tropicalis	0	0	0		s__Candida_tropicalis	25.1	79.3731692702263	0		s__Candida_tropicalis	0	0	0		s__Candida_tropicalis	0	0	0		s__Candida_tropicalis	0	0	0
108	s__Penicillium_citreonigrum	0	0	0		s__Penicillium_citreonigrum	0.5	1.58113883008419	0		s__Penicillium_citreonigrum	3.5	11.0679718105893	0		s__Penicillium_citreonigrum	46.3	146.413455665796	0		s__Penicillium_citreonigrum	26.6	84.1165857604789	0		s__Penicillium_citreonigrum	5	15.8113883008419	0		s__Penicillium_citreonigrum	0	0	0		s__Penicillium_citreonigrum	0	0	0
109	s__Aspergillus_ochraceus	0	0	0		s__Aspergillus_ochraceus	0	0	0		s__Aspergillus_ochraceus	0	0	0		s__Aspergillus_ochraceus	0	0	0		s__Aspergillus_ochraceus	0	0	0		s__Aspergillus_ochraceus	0	0	0		s__Aspergillus_ochraceus	83.1	262.785273559992	0		s__Aspergillus_ochraceus	0	0	0
110	s__Papiliotrema_flavescens	0	0	0		s__Papiliotrema_flavescens	0	0	0		s__Papiliotrema_flavescens	0	0	0		s__Papiliotrema_flavescens	0	0	0		s__Papiliotrema_flavescens	0	0	0		s__Papiliotrema_flavescens	7.8	16.5516028092616	0		s__Papiliotrema_flavescens	82.8	261.836590261942	0		s__Papiliotrema_flavescens	0	0	0
111	*s__Orbiliaceae_sp	0	0	0		s__Orbiliaceae_sp	106.2	183.584555148	0		s__Orbiliaceae_sp	0	0	0		s__Orbiliaceae_sp	0	0	0		s__Orbiliaceae_sp	0	0	0		s__Orbiliaceae_sp	0	0	0		s__Orbiliaceae_sp	0	0	0		s__Orbiliaceae_sp	0	0	0
112	s__Sarocladium_subulatum	0	0	0		s__Sarocladium_subulatum	0	0	0		s__Sarocladium_subulatum	51.3	162.224843966638	0		s__Sarocladium_subulatum	0	0	0		s__Sarocladium_subulatum	0	0	0		s__Sarocladium_subulatum	0	0	0		s__Sarocladium_subulatum	0	0	0		s__Sarocladium_subulatum	0	0	0
113	s__Bensingtonia_sp	0	0	0		s__Bensingtonia_sp	0	0	0		s__Bensingtonia_sp	0	0	0		s__Bensingtonia_sp	0	0	0		s__Bensingtonia_sp	70.6	130.795174902508	0		s__Bensingtonia_sp	0	0	0		s__Bensingtonia_sp	46.1	145.781000133762	0		s__Bensingtonia_sp	0	0	0
114	s__Debaryomyces_mycophilus	0	0	0		s__Debaryomyces_mycophilus	10.8	31.0476336546854	0		s__Debaryomyces_mycophilus	6.9	14.7757308523884	0		s__Debaryomyces_mycophilus	6.7	12.4548071932978	1		s__Debaryomyces_mycophilus	5.8	16.3421744779165	0		s__Debaryomyces_mycophilus	12.3	31.0556847542532	0		s__Debaryomyces_mycophilus	5.1	11.8925747142212	0		s__Debaryomyces_mycophilus	8.8	11.4968594745599	2.5
115	s__Exophiala_oligosperma	0	0	0		s__Exophiala_oligosperma	1.2	2.89827534923789	0		s__Exophiala_oligosperma	48.6	153.686694284183	0		s__Exophiala_oligosperma	1.6	3.65756445982539	0		s__Exophiala_oligosperma	0	0	0		s__Exophiala_oligosperma	4.4	11.1175536877498	0		s__Exophiala_oligosperma	0	0	0		s__Exophiala_oligosperma	0	0	0
116	g__Verticillium	52.4	165.703349392823	0		g__Verticillium	0	0	0		g__Verticillium	0	0	0		g__Verticillium	80.1	234.611001920673	0		g__Verticillium	77.6	245.392746429066	0		g__Verticillium	0	0	0		g__Verticillium	34.7	109.731034807843	0		g__Verticillium	0	0	0
117	s__Holtermanniella_takashimae	0	0	0		s__Holtermanniella_takashimae	0	0	0		s__Holtermanniella_takashimae	76.4	241.598013236864	0		s__Holtermanniella_takashimae	0	0	0		s__Holtermanniella_takashimae	0	0	0		s__Holtermanniella_takashimae	10.1	31.9390043677006	0		s__Holtermanniella_takashimae	0	0	0		s__Holtermanniella_takashimae	0	0	0
118	s__Cryptococcus_aureus	0	0	0		s__Cryptococcus_aureus	0	0	0		s__Cryptococcus_aureus	0	0	0		s__Cryptococcus_aureus	72.5	229.265130362208	0		s__Cryptococcus_aureus	0	0	0		s__Cryptococcus_aureus	0	0	0		s__Cryptococcus_aureus	0	0	0		s__Cryptococcus_aureus	0	0	0
119	s__Magnaporthe_grisea	0	0	0		s__Magnaporthe_grisea	0	0	0		s__Magnaporthe_grisea	71.4	225.786624936022	0		s__Magnaporthe_grisea	0	0	0		s__Magnaporthe_grisea	0	0	0		s__Magnaporthe_grisea	0	0	0		s__Magnaporthe_grisea	0	0	0		s__Magnaporthe_grisea	0	0	0
120	s__Devriesia_pseudoamericana	71.2	225.154169403989	0		s__Devriesia_pseudoamericana	0	0	0		s__Devriesia_pseudoamericana	0	0	0		s__Devriesia_pseudoamericana	0	0	0		s__Devriesia_pseudoamericana	0	0	0		s__Devriesia_pseudoamericana	13.1	37.7195793543177	0		s__Devriesia_pseudoamericana	0	0	0		s__Devriesia_pseudoamericana	0	0	0
121	s__Kurtzmanomyces_sp	0	0	0		s__Kurtzmanomyces_sp	0	0	0		s__Kurtzmanomyces_sp	0	0	0		s__Kurtzmanomyces_sp	0	0	0		s__Kurtzmanomyces_sp	0	0	0		s__Kurtzmanomyces_sp	0	0	0		s__Kurtzmanomyces_sp	0	0	0		s__Kurtzmanomyces_sp	70.8	223.889258339921	0
122	s__Rhinocladiella_sp	0	0	0		s__Rhinocladiella_sp	0.6	1.89736659610103	0		s__Rhinocladiella_sp	0	0	0		s__Rhinocladiella_sp	0.4	1.26491106406735	0		s__Rhinocladiella_sp	0	0	0		s__Rhinocladiella_sp	161.3	306.306328153152	0		s__Rhinocladiella_sp	30.8	97.3981519331861	0		s__Rhinocladiella_sp	14	44.2718872423573	0
123	s__Veronaea_compacta	0	0	0		s__Veronaea_compacta	68	215.03488089145	0		s__Veronaea_compacta	0	0	0		s__Veronaea_compacta	0	0	0		s__Veronaea_compacta	0	0	0		s__Veronaea_compacta	0	0	0		s__Veronaea_compacta	0	0	0		s__Veronaea_compacta	0	0	0
124	o__Sporidiobolales	0	0	0		o__Sporidiobolales	64.1	202.701998016793	0		o__Sporidiobolales	0	0	0		o__Sporidiobolales	0	0	0		o__Sporidiobolales	0	0	0		o__Sporidiobolales	0	0	0		o__Sporidiobolales	37.5	116.146698427272	0		o__Sporidiobolales	0	0	0
125	*s__Lophiostomataceae_sp	0	0	0		s__Lophiostomataceae_sp	1.8	5.69209978830308	0		s__Lophiostomataceae_sp	0	0	0		s__Lophiostomataceae_sp	0	0	0		s__Lophiostomataceae_sp	0	0	0		s__Lophiostomataceae_sp	59.8	189.104204078069	0		s__Lophiostomataceae_sp	0	0	0		s__Lophiostomataceae_sp	1.8	5.69209978830308	0
126	s__Paraphoma_fimeti	0	0	0		s__Paraphoma_fimeti	0	0	0		s__Paraphoma_fimeti	0	0	0		s__Paraphoma_fimeti	0	0	0		s__Paraphoma_fimeti	0	0	0		s__Paraphoma_fimeti	0	0	0		s__Paraphoma_fimeti	61.4	194.163848334338	0		s__Paraphoma_fimeti	0	0	0
127	s__Candida_sake	0	0	0		s__Candida_sake	56.3	178.03623226748	0		s__Candida_sake	0	0	0		s__Candida_sake	0	0	0		s__Candida_sake	0	0	0		s__Candida_sake	0	0	0		s__Candida_sake	0	0	0		s__Candida_sake	0	0	0
128	c__Eurotiomycetes	0	0	0		c__Eurotiomycetes	0	0	0		c__Eurotiomycetes	0	0	0		c__Eurotiomycetes	0	0	0		c__Eurotiomycetes	0	0	0		c__Eurotiomycetes	0.3	0.948683298050514	0		c__Eurotiomycetes	7.3	23.0846269192292	0		c__Eurotiomycetes	4.7	14.8627050027914	0
129	s__Malassezia_sp	0	0	0		s__Malassezia_sp	0	0	0		s__Malassezia_sp	34	80.5591570076163	0		s__Malassezia_sp	0	0	0		s__Malassezia_sp	0	0	0		s__Malassezia_sp	0	0	0		s__Malassezia_sp	22.7	71.7837028858222	0		s__Malassezia_sp	2.3	7.27323861838727	0
130	g__Wallemia	0	0	0		g__Wallemia	3.6	11.3841995766062	0		g__Wallemia	0	0	0		g__Wallemia	56.3	178.03623226748	0		g__Wallemia	0	0	0		g__Wallemia	1.9	6.00832755431992	0		g__Wallemia	2.1	6.6407830863536	0		g__Wallemia	0	0	0
131	s__Ramichloridium_cucurbitae	0	0	0		s__Ramichloridium_cucurbitae	0	0	0		s__Ramichloridium_cucurbitae	0	0	0		s__Ramichloridium_cucurbitae	60.2	190.369115142136	0		s__Ramichloridium_cucurbitae	0	0	0		s__Ramichloridium_cucurbitae	0	0	0		s__Ramichloridium_cucurbitae	0	0	0		s__Ramichloridium_cucurbitae	0	0	0
132	f__Bionectriaceae	0	0	0		f__Bionectriaceae	0	0	0		f__Bionectriaceae	0	0	0		f__Bionectriaceae	0	0	0		f__Bionectriaceae	0	0	0		f__Bionectriaceae	53.5	169.181854819008	0		f__Bionectriaceae	0	0	0		f__Bionectriaceae	0	0	0
133	f__Auriculariales_fam_Incertae_sedis	54.8	173.292815777227	0		f__Auriculariales_fam_Incertae_sedis	0	0	0		f__Auriculariales_fam_Incertae_sedis	0	0	0		f__Auriculariales_fam_Incertae_sedis	0	0	0		f__Auriculariales_fam_Incertae_sedis	0	0	0		f__Auriculariales_fam_Incertae_sedis	0	0	0		f__Auriculariales_fam_Incertae_sedis	0	0	0		f__Auriculariales_fam_Incertae_sedis	0	0	0
134	g__Malassezia	6.7	21.1872603231281	0		g__Malassezia	0	0	0		g__Malassezia	0.3	0.948683298050514	0		g__Malassezia	0	0	0		g__Malassezia	1.7	5.37587202228625	0		g__Malassezia	6.3	19.9223492590608	0		g__Malassezia	1.2	3.15524255098646	0		g__Malassezia	0	0	0
135	s__Aspergillus_proliferans	0	0	0		s__Aspergillus_proliferans	0	0	0		s__Aspergillus_proliferans	0	0	0		s__Aspergillus_proliferans	0	0	0		s__Aspergillus_proliferans	5.8	18.3412104289766	0		s__Aspergillus_proliferans	53.9	170.446765883076	0		s__Aspergillus_proliferans	0	0	0		s__Aspergillus_proliferans	0	0	0
136	g__Phanerochaete	0	0	0		g__Phanerochaete	0	0	0		g__Phanerochaete	0	0	0		g__Phanerochaete	0	0	0		g__Phanerochaete	0	0	0		g__Phanerochaete	2.9	9.1706052144883	0		g__Phanerochaete	50.6	160.01124960452	0		g__Phanerochaete	0	0	0
137	s__Cladophialophora_sp	0	0	0		s__Cladophialophora_sp	15.4	48.699075966593	0		s__Cladophialophora_sp	0	0	0		s__Cladophialophora_sp	0	0	0		s__Cladophialophora_sp	0	0	0		s__Cladophialophora_sp	0.9	2.84604989415154	0		s__Cladophialophora_sp	3	9.48683298050514	0		s__Cladophialophora_sp	0	0	0
138	g__Cenococcum	0	0	0		g__Cenococcum	50.2	158.746338540453	0		g__Cenococcum	0	0	0		g__Cenococcum	1.3	4.11096095821889	0		g__Cenococcum	0	0	0		g__Cenococcum	0	0	0		g__Cenococcum	0	0	0		g__Cenococcum	0	0	0
139	s__Cystobasidium_sp	0	0	0		s__Cystobasidium_sp	0	0	0		s__Cystobasidium_sp	0	0	0		s__Cystobasidium_sp	40.5	128.072245236819	0		s__Cystobasidium_sp	5	15.8113883008419	0		s__Cystobasidium_sp	1.2	3.79473319220206	0		s__Cystobasidium_sp	33.4	105.620073849624	0		s__Cystobasidium_sp	0	0	0
140	g__Neofusicoccum	12.7	38.4362386875257	0		g__Neofusicoccum	12.7	40.1609262841384	0		g__Neofusicoccum	0	0	0		g__Neofusicoccum	0	0	0		g__Neofusicoccum	0	0	0		g__Neofusicoccum	18.3	57.8696811810813	0		g__Neofusicoccum	0	0	0		g__Neofusicoccum	7.9	24.9819935153302	0
141	s__Cryptococcus_frias	0	0	0		s__Cryptococcus_frias	37.8	119.534095554365	0		s__Cryptococcus_frias	0	0	0		s__Cryptococcus_frias	0	0	0		s__Cryptococcus_frias	0	0	0		s__Cryptococcus_frias	0	0	0		s__Cryptococcus_frias	0	0	0		s__Cryptococcus_frias	0	0	0
142	s__Exophiala_sp	0	0	0		s__Exophiala_sp	0	0	0		s__Exophiala_sp	0	0	0		s__Exophiala_sp	0	0	0		s__Exophiala_sp	0	0	0		s__Exophiala_sp	37.5	118.585412256314	0		s__Exophiala_sp	0	0	0		s__Exophiala_sp	1.4	4.42718872423573	0
143	s__Rhodotorula_diobovata	0	0	0		s__Rhodotorula_diobovata	0	0	0		s__Rhodotorula_diobovata	0	0	0		s__Rhodotorula_diobovata	31.7	100.244201827338	0		s__Rhodotorula_diobovata	33.4	105.620073849624	0		s__Rhodotorula_diobovata	0	0	0		s__Rhodotorula_diobovata	0	0	0		s__Rhodotorula_diobovata	0	0	0
144	*s__Eurotiomycetes_sp	0	0	0		s__Eurotiomycetes_sp	0	0	0		s__Eurotiomycetes_sp	0	0	0		s__Eurotiomycetes_sp	0	0	0		s__Eurotiomycetes_sp	0	0	0		s__Eurotiomycetes_sp	0	0	0		s__Eurotiomycetes_sp	0	0	0		s__Eurotiomycetes_sp	41.5	131.234522896988	0
145	s__Eucasphaeria_capensis	0	0	0		s__Eucasphaeria_capensis	0	0	0		s__Eucasphaeria_capensis	0	0	0		s__Eucasphaeria_capensis	0	0	0		s__Eucasphaeria_capensis	0	0	0		s__Eucasphaeria_capensis	1.3	4.11096095821889	0		s__Eucasphaeria_capensis	0	0	0		s__Eucasphaeria_capensis	0	0	0
146	s__Agaricus_blazei	0	0	0		s__Agaricus_blazei	0	0	0		s__Agaricus_blazei	0	0	0		s__Agaricus_blazei	40.3	127.439789704786	0		s__Agaricus_blazei	0	0	0		s__Agaricus_blazei	0	0	0		s__Agaricus_blazei	0	0	0		s__Agaricus_blazei	0	0	0
147	f__Magnaporthaceae	0	0	0		f__Magnaporthaceae	0	0	0		f__Magnaporthaceae	40	126.491106406735	0		f__Magnaporthaceae	0	0	0		f__Magnaporthaceae	0	0	0		f__Magnaporthaceae	0	0	0		f__Magnaporthaceae	0	0	0		f__Magnaporthaceae	0	0	0
148	f__Phaeosphaeriaceae	0	0	0		f__Phaeosphaeriaceae	0	0	0		f__Phaeosphaeriaceae	0	0	0		f__Phaeosphaeriaceae	0	0	0		f__Phaeosphaeriaceae	0	0	0		f__Phaeosphaeriaceae	0	0	0		f__Phaeosphaeriaceae	0	0	0		f__Phaeosphaeriaceae	39.7	125.542423108685	0
149	s__Circinotrichum_maculiforme	3.5	5.79750904364203	0		s__Circinotrichum_maculiforme	0	0	0		s__Circinotrichum_maculiforme	0	0	0		s__Circinotrichum_maculiforme	0	0	0		s__Circinotrichum_maculiforme	0	0	0		s__Circinotrichum_maculiforme	0	0	0		s__Circinotrichum_maculiforme	0	0	0		s__Circinotrichum_maculiforme	0.4	1.26491106406735	0
150	g__Stemphylium	0	0	0		g__Stemphylium	38	120.166551086398	0		g__Stemphylium	0	0	0		g__Stemphylium	0	0	0		g__Stemphylium	0	0	0		g__Stemphylium	0	0	0		g__Stemphylium	0	0	0		g__Stemphylium	0	0	0
151	s__Alternaria_metachromatica	0	0	0		s__Alternaria_metachromatica	37.9	119.850323320382	0		s__Alternaria_metachromatica	0	0	0		s__Alternaria_metachromatica	0	0	0		s__Alternaria_metachromatica	0	0	0		s__Alternaria_metachromatica	0	0	0		s__Alternaria_metachromatica	0	0	0		s__Alternaria_metachromatica	0	0	0
152	s__Gymnopus_barbipes	0	0	0		s__Gymnopus_barbipes	37.3	117.952956724281	0		s__Gymnopus_barbipes	0	0	0		s__Gymnopus_barbipes	0	0	0		s__Gymnopus_barbipes	0	0	0		s__Gymnopus_barbipes	0	0	0		s__Gymnopus_barbipes	0	0	0		s__Gymnopus_barbipes	0	0	0
153	s__Cladosporium_fusiforme	0	0	0		s__Cladosporium_fusiforme	0	0	0		s__Cladosporium_fusiforme	0	0	0		s__Cladosporium_fusiforme	24.3	76.8433471420916	0		s__Cladosporium_fusiforme	0	0	0		s__Cladosporium_fusiforme	0	0	0		s__Cladosporium_fusiforme	0	0	0		s__Cladosporium_fusiforme	0	0	0
154	s__Sterigmatomyces_halophilus	0	0	0		s__Sterigmatomyces_halophilus	0	0	0		s__Sterigmatomyces_halophilus	0	0	0		s__Sterigmatomyces_halophilus	0	0	0		s__Sterigmatomyces_halophilus	35.8	113.209540234028	0		s__Sterigmatomyces_halophilus	0	0	0		s__Sterigmatomyces_halophilus	0	0	0		s__Sterigmatomyces_halophilus	0	0	0
155	s__Cladophialophora_chaetospira	0	0	0		s__Cladophialophora_chaetospira	35	110.679718105893	0		s__Cladophialophora_chaetospira	0	0	0		s__Cladophialophora_chaetospira	0	0	0		s__Cladophialophora_chaetospira	0	0	0		s__Cladophialophora_chaetospira	0	0	0		s__Cladophialophora_chaetospira	0	0	0		s__Cladophialophora_chaetospira	0	0	0
156	g__Bipolaris	0	0	0		g__Bipolaris	0	0	0		g__Bipolaris	32.8	103.722707253523	0		g__Bipolaris	0	0	0		g__Bipolaris	0	0	0		g__Bipolaris	0	0	0		g__Bipolaris	2.1	6.6407830863536	0		g__Bipolaris	0	0	0
157	*s__Nectriaceae_sp	0	0	0		s__Nectriaceae_sp	0	0	0		s__Nectriaceae_sp	4.1	12.9653384066904	0		s__Nectriaceae_sp	0	0	0		s__Nectriaceae_sp	0	0	0		s__Nectriaceae_sp	0	0	0		s__Nectriaceae_sp	17.8	56.2885423509971	0		s__Nectriaceae_sp	0	0	0
158	s__Eutypa_flavovirens	0	0	0		s__Eutypa_flavovirens	0	0	0		s__Eutypa_flavovirens	0	0	0		s__Eutypa_flavovirens	0	0	0		s__Eutypa_flavovirens	0	0	0		s__Eutypa_flavovirens	46	110.871296756394	0		s__Eutypa_flavovirens	0	0	0		s__Eutypa_flavovirens	0	0	0
159	f__Glomerellaceae	14.1	23.115410924797	0		f__Glomerellaceae	0	0	0		f__Glomerellaceae	0	0	0		f__Glomerellaceae	1.1	3.47850542618522	0		f__Glomerellaceae	0	0	0		f__Glomerellaceae	0	0	0		f__Glomerellaceae	0	0	0		f__Glomerellaceae	0	0	0
160	f__Ceratobasidiaceae	0	0	0		f__Ceratobasidiaceae	7.9	24.9819935153302	0		f__Ceratobasidiaceae	2.2	6.95701085237043	0		f__Ceratobasidiaceae	0	0	0		f__Ceratobasidiaceae	0	0	0		f__Ceratobasidiaceae	34.3	108.466123743775	0		f__Ceratobasidiaceae	0	0	0		f__Ceratobasidiaceae	0	0	0
161	g__Podospora	0	0	0		g__Podospora	0	0	0		g__Podospora	0	0	0		g__Podospora	0	0	0		g__Podospora	40.3	127.439789704786	0		g__Podospora	0	0	0		g__Podospora	0	0	0		g__Podospora	0	0	0
162	s__Candida_zeylanoides	0	0	0		s__Candida_zeylanoides	0	0	0		s__Candida_zeylanoides	29.9	94.5521020390345	0		s__Candida_zeylanoides	0	0	0		s__Candida_zeylanoides	0	0	0		s__Candida_zeylanoides	0	0	0		s__Candida_zeylanoides	0	0	0		s__Candida_zeylanoides	0	0	0
163	s__Sistotremastrum_sp	0	0	0		s__Sistotremastrum_sp	0	0	0		s__Sistotremastrum_sp	0	0	0		s__Sistotremastrum_sp	0	0	0		s__Sistotremastrum_sp	0	0	0		s__Sistotremastrum_sp	0	0	0		s__Sistotremastrum_sp	19.6	61.9806421393003	0		s__Sistotremastrum_sp	0	0	0
164	s__Yamadazyma_triangularis	0	0	0		s__Yamadazyma_triangularis	0	0	0		s__Yamadazyma_triangularis	0	0	0		s__Yamadazyma_triangularis	0	0	0		s__Yamadazyma_triangularis	30.4	96.1332408691188	0		s__Yamadazyma_triangularis	0	0	0		s__Yamadazyma_triangularis	0	0	0		s__Yamadazyma_triangularis	0	0	0
165	s__Pleospora_fallens	0	0	0		s__Pleospora_fallens	30.2	95.500785337085	0		s__Pleospora_fallens	0	0	0		s__Pleospora_fallens	0	0	0		s__Pleospora_fallens	0	0	0		s__Pleospora_fallens	0	0	0		s__Pleospora_fallens	0	0	0		s__Pleospora_fallens	0	0	0
166	*s__Sporidiobolales_fam_Incertae_sedis_sp	0	0	0		s__Sporidiobolales_fam_Incertae_sedis_sp	0	0	0		s__Sporidiobolales_fam_Incertae_sedis_sp	0	0	0		s__Sporidiobolales_fam_Incertae_sedis_sp	0	0	0		s__Sporidiobolales_fam_Incertae_sedis_sp	0	0	0		s__Sporidiobolales_fam_Incertae_sedis_sp	29.7	93.9196465070008	0		s__Sporidiobolales_fam_Incertae_sedis_sp	0	0	0		s__Sporidiobolales_fam_Incertae_sedis_sp	0	0	0
167	s__Arthrinium_sp	0	0	0		s__Arthrinium_sp	0	0	0		s__Arthrinium_sp	0	0	0		s__Arthrinium_sp	28.7	90.7573688468325	0		s__Arthrinium_sp	0	0	0		s__Arthrinium_sp	0	0	0		s__Arthrinium_sp	0	0	0		s__Arthrinium_sp	0	0	0
168	s__Lycoperdon_ericaeum	0	0	0		s__Lycoperdon_ericaeum	0	0	0		s__Lycoperdon_ericaeum	0	0	0		s__Lycoperdon_ericaeum	28.7	90.7573688468325	0		s__Lycoperdon_ericaeum	0	0	0		s__Lycoperdon_ericaeum	0	0	0		s__Lycoperdon_ericaeum	0	0	0		s__Lycoperdon_ericaeum	0	0	0
169	s__Wallemia_muriae	0	0	0		s__Wallemia_muriae	0	0	0		s__Wallemia_muriae	0	0	0		s__Wallemia_muriae	0	0	0		s__Wallemia_muriae	28.5	90.1249133147988	0		s__Wallemia_muriae	0	0	0		s__Wallemia_muriae	13	41.1096095821889	0		s__Wallemia_muriae	0.5	1.58113883008419	0
170	s__Rhizopus_microsporus	0	0	0		s__Rhizopus_microsporus	0	0	0		s__Rhizopus_microsporus	15.6	47.2609775607742	0		s__Rhizopus_microsporus	0	0	0		s__Rhizopus_microsporus	0	0	0		s__Rhizopus_microsporus	0	0	0		s__Rhizopus_microsporus	0	0	0		s__Rhizopus_microsporus	0	0	0
171	s__Hyphoderma_nudicephalum	0	0	0		s__Hyphoderma_nudicephalum	0	0	0		s__Hyphoderma_nudicephalum	0	0	0		s__Hyphoderma_nudicephalum	0	0	0		s__Hyphoderma_nudicephalum	27.8	87.9113189526809	0		s__Hyphoderma_nudicephalum	0	0	0		s__Hyphoderma_nudicephalum	0	0	0		s__Hyphoderma_nudicephalum	0	0	0
172	s__Dioszegia_hungarica	0	0	0		s__Dioszegia_hungarica	2.9	9.1706052144883	0		s__Dioszegia_hungarica	0	0	0		s__Dioszegia_hungarica	0	0	0		s__Dioszegia_hungarica	0	0	0		s__Dioszegia_hungarica	0	0	0		s__Dioszegia_hungarica	25.9	81.902991398361	0		s__Dioszegia_hungarica	0	0	0
173	g__Curvularia	0	0	0		g__Curvularia	0	0	0		g__Curvularia	0	0	0		g__Curvularia	0	0	0		g__Curvularia	25.3	80.00562480226	0		g__Curvularia	0	0	0		g__Curvularia	0	0	0		g__Curvularia	0	0	0
174	s__Beauveria_bassiana	0	0	0		s__Beauveria_bassiana	0	0	0		s__Beauveria_bassiana	4.4	13.9140217047409	0		s__Beauveria_bassiana	20.6	65.1429197994686	0		s__Beauveria_bassiana	0	0	0		s__Beauveria_bassiana	0	0	0		s__Beauveria_bassiana	0	0	0		s__Beauveria_bassiana	0	0	0
175	f__Nectriaceae	0	0	0		f__Nectriaceae	24.1	76.2108916100579	0		f__Nectriaceae	3.7	11.700427342623	0		f__Nectriaceae	0	0	0		f__Nectriaceae	0	0	0		f__Nectriaceae	1.5	3.24037034920393	0		f__Nectriaceae	1.1	2.33095116493961	0		f__Nectriaceae	0	0	0
176	g__Paraconiothyrium	0.2	0.632455532033676	0		g__Paraconiothyrium	0	0	0		g__Paraconiothyrium	0	0	0		g__Paraconiothyrium	8	25.298221281347	0		g__Paraconiothyrium	0	0	0		g__Paraconiothyrium	0	0	0		g__Paraconiothyrium	0	0	0		g__Paraconiothyrium	16	50.5964425626941	0
177	s__Saccharomyces_cerevisiae	0	0	0		s__Saccharomyces_cerevisiae	0	0	0		s__Saccharomyces_cerevisiae	1	3.16227766016838	0		s__Saccharomyces_cerevisiae	1	3.16227766016838	0		s__Saccharomyces_cerevisiae	24.4	75.4191251901296	0		s__Saccharomyces_cerevisiae	0.9	2.84604989415154	0		s__Saccharomyces_cerevisiae	2.1	4.90917508345343	0		s__Saccharomyces_cerevisiae	0	0	0
178	f__Peniophoraceae	0	0	0		f__Peniophoraceae	0	0	0		f__Peniophoraceae	0	0	0		f__Peniophoraceae	0	0	0		f__Peniophoraceae	11	34.7850542618522	0		f__Peniophoraceae	0	0	0		f__Peniophoraceae	0	0	0		f__Peniophoraceae	0	0	0
179	*s__Pleosporales_fam_Incertae_sedis_sp	0	0	0		s__Pleosporales_fam_Incertae_sedis_sp	8.8	22.2351073754997	0		s__Pleosporales_fam_Incertae_sedis_sp	1.3	4.11096095821889	0		s__Pleosporales_fam_Incertae_sedis_sp	0	0	0		s__Pleosporales_fam_Incertae_sedis_sp	2.3	7.27323861838727	0		s__Pleosporales_fam_Incertae_sedis_sp	0	0	0		s__Pleosporales_fam_Incertae_sedis_sp	16.2	34.1656097397498	0		s__Pleosporales_fam_Incertae_sedis_sp	2.5	5.87367006223537	0
180	f__Diaporthaceae	0	0	0		f__Diaporthaceae	0	0	0		f__Diaporthaceae	0	0	0		f__Diaporthaceae	0	0	0		f__Diaporthaceae	0	0	0		f__Diaporthaceae	4	12.6491106406735	0		f__Diaporthaceae	1.6	5.05964425626941	0		f__Diaporthaceae	0	0	0
181	s__Periconia_pseudobyssoides	0	0	0		s__Periconia_pseudobyssoides	0	0	0		s__Periconia_pseudobyssoides	3.7	11.700427342623	0		s__Periconia_pseudobyssoides	0	0	0		s__Periconia_pseudobyssoides	0	0	0		s__Periconia_pseudobyssoides	0	0	0		s__Periconia_pseudobyssoides	0	0	0		s__Periconia_pseudobyssoides	0	0	0
182	s__Uncispora_sinensis	0	0	0		s__Uncispora_sinensis	21.5	67.9889696936201	0		s__Uncispora_sinensis	0	0	0		s__Uncispora_sinensis	0	0	0		s__Uncispora_sinensis	0	0	0		s__Uncispora_sinensis	0	0	0		s__Uncispora_sinensis	0	0	0		s__Uncispora_sinensis	0	0	0
183	s__Trichoderma_harzianum	21.3	67.3565141615865	0		s__Trichoderma_harzianum	0	0	0		s__Trichoderma_harzianum	0	0	0		s__Trichoderma_harzianum	0	0	0		s__Trichoderma_harzianum	0	0	0		s__Trichoderma_harzianum	0	0	0		s__Trichoderma_harzianum	0	0	0		s__Trichoderma_harzianum	0	0	0
184	s__Glomerella_acutata	27.4	45.0264120020436	4.5		s__Glomerella_acutata	0	0	0		s__Glomerella_acutata	3.4	10.7517440445725	0		s__Glomerella_acutata	0	0	0		s__Glomerella_acutata	1.6	5.05964425626941	0		s__Glomerella_acutata	2.6	4.97102716861527	0		s__Glomerella_acutata	1.2	3.79473319220206	0		s__Glomerella_acutata	2.1	6.6407830863536	0
185	s__Cladosporium_salinae	0	0	0		s__Cladosporium_salinae	0	0	0		s__Cladosporium_salinae	0	0	0		s__Cladosporium_salinae	0	0	0		s__Cladosporium_salinae	21.2	67.0402863955697	0		s__Cladosporium_salinae	0	0	0		s__Cladosporium_salinae	0	0	0		s__Cladosporium_salinae	0	0	0
186	s__Mortierella_alpina	0	0	0		s__Mortierella_alpina	0	0	0		s__Mortierella_alpina	0	0	0		s__Mortierella_alpina	20.7	65.4591475654855	0		s__Mortierella_alpina	0	0	0		s__Mortierella_alpina	0	0	0		s__Mortierella_alpina	0	0	0		s__Mortierella_alpina	0	0	0
187	*s__Phaeosphaeriaceae_sp	10.4	32.8876876657511	0		s__Phaeosphaeriaceae_sp	0	0	0		s__Phaeosphaeriaceae_sp	0	0	0		s__Phaeosphaeriaceae_sp	0	0	0		s__Phaeosphaeriaceae_sp	0	0	0		s__Phaeosphaeriaceae_sp	0	0	0		s__Phaeosphaeriaceae_sp	0	0	0		s__Phaeosphaeriaceae_sp	2.6	8.22192191643778	0
188	s__Apiotrichum_domesticum	0	0	0		s__Apiotrichum_domesticum	0	0	0		s__Apiotrichum_domesticum	0	0	0		s__Apiotrichum_domesticum	0	0	0		s__Apiotrichum_domesticum	10.8	34.1525987298185	0		s__Apiotrichum_domesticum	0	0	0		s__Apiotrichum_domesticum	0	0	0		s__Apiotrichum_domesticum	0	0	0
189	g__Fellomyces	0	0	0		g__Fellomyces	0	0	0		g__Fellomyces	0	0	0		g__Fellomyces	0	0	0		g__Fellomyces	0	0	0		g__Fellomyces	0	0	0		g__Fellomyces	0	0	0		g__Fellomyces	18	56.9209978830308	0
190	s__Cystofilobasidium_infirmominiatum	0	0	0		s__Cystofilobasidium_infirmominiatum	0	0	0		s__Cystofilobasidium_infirmominiatum	0	0	0		s__Cystofilobasidium_infirmominiatum	17.8	56.2885423509971	0		s__Cystofilobasidium_infirmominiatum	0	0	0		s__Cystofilobasidium_infirmominiatum	0	0	0		s__Cystofilobasidium_infirmominiatum	0	0	0		s__Cystofilobasidium_infirmominiatum	0	0	0
191	s__Physcia_sp	0	0	0		s__Physcia_sp	10.4	32.8876876657511	0		s__Physcia_sp	0	0	0		s__Physcia_sp	0	0	0		s__Physcia_sp	0	0	0		s__Physcia_sp	0	0	0		s__Physcia_sp	17.6	55.6560868189635	0		s__Physcia_sp	0	0	0
192	s__Periconia_sp	0	0	0		s__Periconia_sp	0	0	0		s__Periconia_sp	0	0	0		s__Periconia_sp	17.6	55.6560868189635	0		s__Periconia_sp	0	0	0		s__Periconia_sp	0	0	0		s__Periconia_sp	0	0	0		s__Periconia_sp	0	0	0
193	s__Sistotremastrum_guttuliferum	0	0	0		s__Sistotremastrum_guttuliferum	0	0	0		s__Sistotremastrum_guttuliferum	0	0	0		s__Sistotremastrum_guttuliferum	17.2	54.3911757548961	0		s__Sistotremastrum_guttuliferum	0	0	0		s__Sistotremastrum_guttuliferum	0	0	0		s__Sistotremastrum_guttuliferum	0	0	0		s__Sistotremastrum_guttuliferum	0	0	0
194	o__Dothideales	0	0	0		o__Dothideales	0	0	0		o__Dothideales	0	0	0		o__Dothideales	0	0	0		o__Dothideales	0	0	0		o__Dothideales	16.7	52.8100369248119	0		o__Dothideales	0	0	0		o__Dothideales	0	0	0
195	s__Pyrenochaeta_sp	0	0	0		s__Pyrenochaeta_sp	0	0	0		s__Pyrenochaeta_sp	0	0	0		s__Pyrenochaeta_sp	0	0	0		s__Pyrenochaeta_sp	0	0	0		s__Pyrenochaeta_sp	3.2	10.1192885125388	0		s__Pyrenochaeta_sp	0	0	0		s__Pyrenochaeta_sp	0	0	0
196	s__Parasola_conopilus	0	0	0		s__Parasola_conopilus	0	0	0		s__Parasola_conopilus	0	0	0		s__Parasola_conopilus	0	0	0		s__Parasola_conopilus	0	0	0		s__Parasola_conopilus	0	0	0		s__Parasola_conopilus	16.2	51.2288980947277	0		s__Parasola_conopilus	0	0	0
197	s__Gibellulopsis_chrysanthemi	0	0	0		s__Gibellulopsis_chrysanthemi	0	0	0		s__Gibellulopsis_chrysanthemi	0	0	0		s__Gibellulopsis_chrysanthemi	0	0	0		s__Gibellulopsis_chrysanthemi	1.2	3.79473319220206	0		s__Gibellulopsis_chrysanthemi	0	0	0		s__Gibellulopsis_chrysanthemi	0	0	0		s__Gibellulopsis_chrysanthemi	0	0	0
198	s__Diplodia_pseudoseriata	0	0	0		s__Diplodia_pseudoseriata	0	0	0		s__Diplodia_pseudoseriata	0	0	0		s__Diplodia_pseudoseriata	0	0	0		s__Diplodia_pseudoseriata	0	0	0		s__Diplodia_pseudoseriata	0	0	0		s__Diplodia_pseudoseriata	0	0	0		s__Diplodia_pseudoseriata	10.2	32.2552321337175	0
199	s__Penicillium_sp	4.7	14.8627050027914	0		s__Penicillium_sp	1.5	4.74341649025257	0		s__Penicillium_sp	14.5	45.8530260724415	0		s__Penicillium_sp	0	0	0		s__Penicillium_sp	0	0	0		s__Penicillium_sp	0.9	2.84604989415154	0		s__Penicillium_sp	0	0	0		s__Penicillium_sp	0	0	0
200	s__Arthrobotrys_superba	0	0	0		s__Arthrobotrys_superba	0	0	0		s__Arthrobotrys_superba	0	0	0		s__Arthrobotrys_superba	0	0	0		s__Arthrobotrys_superba	0	0	0		s__Arthrobotrys_superba	0	0	0		s__Arthrobotrys_superba	0	0	0		s__Arthrobotrys_superba	5.9	18.6574381949934	0
201	s__Boeremia_exigua	0	0	0		s__Boeremia_exigua	14.8	46.801709370492	0		s__Boeremia_exigua	0	0	0		s__Boeremia_exigua	0	0	0		s__Boeremia_exigua	0	0	0		s__Boeremia_exigua	0	0	0		s__Boeremia_exigua	0	0	0		s__Boeremia_exigua	0	0	0
202	f__Diatrypaceae	0	0	0		f__Diatrypaceae	14.8	46.801709370492	0		f__Diatrypaceae	0	0	0		f__Diatrypaceae	0.4	1.26491106406735	0		f__Diatrypaceae	0	0	0		f__Diatrypaceae	0	0	0		f__Diatrypaceae	0	0	0		f__Diatrypaceae	0	0	0
203	s__Scopuloides_rimosa	0	0	0		s__Scopuloides_rimosa	0	0	0		s__Scopuloides_rimosa	0	0	0		s__Scopuloides_rimosa	0	0	0		s__Scopuloides_rimosa	0	0	0		s__Scopuloides_rimosa	0	0	0		s__Scopuloides_rimosa	14.4	45.5367983064247	0		s__Scopuloides_rimosa	0	0	0
204	s__Trametes_versicolor	0	0	0		s__Trametes_versicolor	0	0	0		s__Trametes_versicolor	14.4	45.5367983064247	0		s__Trametes_versicolor	0	0	0		s__Trametes_versicolor	0	0	0		s__Trametes_versicolor	0	0	0		s__Trametes_versicolor	0	0	0		s__Trametes_versicolor	0	0	0
205	f__Saccharomycetales_fam_Incertae_sedis	19.5	41.304425374959	0		f__Saccharomycetales_fam_Incertae_sedis	0	0	0		f__Saccharomycetales_fam_Incertae_sedis	0	0	0		f__Saccharomycetales_fam_Incertae_sedis	0	0	0		f__Saccharomycetales_fam_Incertae_sedis	0	0	0		f__Saccharomycetales_fam_Incertae_sedis	0	0	0		f__Saccharomycetales_fam_Incertae_sedis	0	0	0		f__Saccharomycetales_fam_Incertae_sedis	2.6	8.22192191643778	0
206	*s__Saccharomycetales_fam_Incertae_sedis_sp	0	0	0		s__Saccharomycetales_fam_Incertae_sedis_sp	13.3	42.0582928802394	0		s__Saccharomycetales_fam_Incertae_sedis_sp	0	0	0		s__Saccharomycetales_fam_Incertae_sedis_sp	0	0	0		s__Saccharomycetales_fam_Incertae_sedis_sp	0	0	0		s__Saccharomycetales_fam_Incertae_sedis_sp	0	0	0		s__Saccharomycetales_fam_Incertae_sedis_sp	0	0	0		s__Saccharomycetales_fam_Incertae_sedis_sp	0	0	0
207	s__Alternaria_eureka	0	0	0		s__Alternaria_eureka	0	0	0		s__Alternaria_eureka	0	0	0		s__Alternaria_eureka	13	41.1096095821889	0		s__Alternaria_eureka	0	0	0		s__Alternaria_eureka	0	0	0		s__Alternaria_eureka	0	0	0		s__Alternaria_eureka	0	0	0
208	g__Mucor	0	0	0		g__Mucor	0	0	0		g__Mucor	0	0	0		g__Mucor	0	0	0		g__Mucor	5.3	16.7600715988924	0		g__Mucor	0	0	0		g__Mucor	12.3	38.8960152200711	0		g__Mucor	0	0	0
209	f__Ophiostomataceae	0	0	0		f__Ophiostomataceae	0	0	0		f__Ophiostomataceae	0	0	0		f__Ophiostomataceae	0	0	0		f__Ophiostomataceae	12.1	38.2635596880374	0		f__Ophiostomataceae	0	0	0		f__Ophiostomataceae	0	0	0		f__Ophiostomataceae	0	0	0
210	s__Alternaria_brassicae	0	0	0		s__Alternaria_brassicae	12	37.9473319220206	0		s__Alternaria_brassicae	0	0	0		s__Alternaria_brassicae	0	0	0		s__Alternaria_brassicae	0	0	0		s__Alternaria_brassicae	0	0	0		s__Alternaria_brassicae	0	0	0		s__Alternaria_brassicae	0	0	0
211	s__Trichoderma_sp	11	34.7850542618522	0		s__Trichoderma_sp	0	0	0		s__Trichoderma_sp	0	0	0		s__Trichoderma_sp	0	0	0		s__Trichoderma_sp	0	0	0		s__Trichoderma_sp	0	0	0		s__Trichoderma_sp	0	0	0		s__Trichoderma_sp	0	0	0
212	s__Acremonium_brunnescens	0	0	0		s__Acremonium_brunnescens	18.4	58.1859089470982	0		s__Acremonium_brunnescens	0	0	0		s__Acremonium_brunnescens	0	0	0		s__Acremonium_brunnescens	0	0	0		s__Acremonium_brunnescens	0	0	0		s__Acremonium_brunnescens	0	0	0		s__Acremonium_brunnescens	0	0	0
213	s__Tetracladium_sp	0	0	0		s__Tetracladium_sp	3.9	12.3328828746567	0		s__Tetracladium_sp	1.2	3.79473319220206	0		s__Tetracladium_sp	0	0	0		s__Tetracladium_sp	0	0	0		s__Tetracladium_sp	0	0	0		s__Tetracladium_sp	0	0	0		s__Tetracladium_sp	0	0	0
214	s__Minimedusa_polyspora	0	0	0		s__Minimedusa_polyspora	0	0	0		s__Minimedusa_polyspora	10	31.6227766016838	0		s__Minimedusa_polyspora	0	0	0		s__Minimedusa_polyspora	0	0	0		s__Minimedusa_polyspora	0	0	0		s__Minimedusa_polyspora	0	0	0		s__Minimedusa_polyspora	0	0	0
215	s__Capronia_pulcherrima	0	0	0		s__Capronia_pulcherrima	0	0	0		s__Capronia_pulcherrima	0	0	0		s__Capronia_pulcherrima	0	0	0		s__Capronia_pulcherrima	0	0	0		s__Capronia_pulcherrima	0	0	0		s__Capronia_pulcherrima	9.5	30.0416377715996	0		s__Capronia_pulcherrima	0	0	0
216	s__Monographella_cucumerina	0	0	0		s__Monographella_cucumerina	0	0	0		s__Monographella_cucumerina	4.7	14.8627050027914	0		s__Monographella_cucumerina	0	0	0		s__Monographella_cucumerina	0	0	0		s__Monographella_cucumerina	0	0	0		s__Monographella_cucumerina	0	0	0		s__Monographella_cucumerina	0	0	0
217	s__Fusarium_solani	0	0	0		s__Fusarium_solani	2.5	7.90569415042095	0		s__Fusarium_solani	0	0	0		s__Fusarium_solani	0	0	0		s__Fusarium_solani	0	0	0		s__Fusarium_solani	0	0	0		s__Fusarium_solani	0	0	0		s__Fusarium_solani	0	0	0
218	f__Mycosphaerellaceae	0.2	0.632455532033676	0		f__Mycosphaerellaceae	0	0	0		f__Mycosphaerellaceae	0	0	0		f__Mycosphaerellaceae	0	0	0		f__Mycosphaerellaceae	2.3	7.27323861838727	0		f__Mycosphaerellaceae	0	0	0		f__Mycosphaerellaceae	0	0	0		f__Mycosphaerellaceae	0	0	0
219	*s__Herpotrichiellaceae_sp	0	0	0		s__Herpotrichiellaceae_sp	0	0	0		s__Herpotrichiellaceae_sp	0	0	0		s__Herpotrichiellaceae_sp	8.7	27.5118156434649	0		s__Herpotrichiellaceae_sp	0	0	0		s__Herpotrichiellaceae_sp	0	0	0		s__Herpotrichiellaceae_sp	0	0	0		s__Herpotrichiellaceae_sp	0	0	0
220	s__Naganishia_albida	0	0	0		s__Naganishia_albida	0	0	0		s__Naganishia_albida	0	0	0		s__Naganishia_albida	0	0	0		s__Naganishia_albida	0	0	0		s__Naganishia_albida	0	0	0		s__Naganishia_albida	8.5	26.8793601114312	0		s__Naganishia_albida	0	0	0
221	f__Polyporaceae	0	0	0		f__Polyporaceae	3.7	11.700427342623	0		f__Polyporaceae	0	0	0		f__Polyporaceae	0	0	0		f__Polyporaceae	0	0	0		f__Polyporaceae	0	0	0		f__Polyporaceae	0	0	0		f__Polyporaceae	0	0	0
222	s__Colletotrichum_acerbum	6.4	13.785660827267	0		s__Colletotrichum_acerbum	0	0	0		s__Colletotrichum_acerbum	0	0	0		s__Colletotrichum_acerbum	0.6	1.89736659610103	0		s__Colletotrichum_acerbum	0	0	0		s__Colletotrichum_acerbum	0	0	0		s__Colletotrichum_acerbum	0	0	0		s__Colletotrichum_acerbum	0	0	0
223	s__Mariannaea_superimposita	0	0	0		s__Mariannaea_superimposita	7.3	23.0846269192292	0		s__Mariannaea_superimposita	0	0	0		s__Mariannaea_superimposita	0	0	0		s__Mariannaea_superimposita	0	0	0		s__Mariannaea_superimposita	0	0	0		s__Mariannaea_superimposita	0	0	0		s__Mariannaea_superimposita	0	0	0
224	s__Candida_mycetangii	0	0	0		s__Candida_mycetangii	0	0	0		s__Candida_mycetangii	0	0	0		s__Candida_mycetangii	7.1	22.4521713871955	0		s__Candida_mycetangii	0	0	0		s__Candida_mycetangii	0	0	0		s__Candida_mycetangii	0	0	0		s__Candida_mycetangii	0	0	0
225	s__Setophaeosphaeria_badalingensis	0	0	0		s__Setophaeosphaeria_badalingensis	0	0	0		s__Setophaeosphaeria_badalingensis	0	0	0		s__Setophaeosphaeria_badalingensis	0	0	0		s__Setophaeosphaeria_badalingensis	0	0	0		s__Setophaeosphaeria_badalingensis	0	0	0		s__Setophaeosphaeria_badalingensis	0	0	0		s__Setophaeosphaeria_badalingensis	6.8	21.503488089145	0
226	s__Ramularia_stellenboschensis	6.7	21.1872603231281	0		s__Ramularia_stellenboschensis	0	0	0		s__Ramularia_stellenboschensis	0	0	0		s__Ramularia_stellenboschensis	0	0	0		s__Ramularia_stellenboschensis	0	0	0		s__Ramularia_stellenboschensis	0	0	0		s__Ramularia_stellenboschensis	0	0	0		s__Ramularia_stellenboschensis	0	0	0
227	Unassigned	0	0	0		Unassigned	9.9	29.2591865915647	0		Unassigned	0	0	0		Unassigned	0	0	0		Unassigned	0	0	0		Unassigned	0	0	0		Unassigned	0	0	0		Unassigned	0	0	0
228	g__Scytalidium	0	0	0		g__Scytalidium	0	0	0		g__Scytalidium	6.6	20.8710325571113	0		g__Scytalidium	0	0	0		g__Scytalidium	0	0	0		g__Scytalidium	0	0	0		g__Scytalidium	0	0	0		g__Scytalidium	0	0	0
229	s__Cyphellophora_reptans	0	0	0		s__Cyphellophora_reptans	0	0	0		s__Cyphellophora_reptans	0	0	0		s__Cyphellophora_reptans	0	0	0		s__Cyphellophora_reptans	0	0	0		s__Cyphellophora_reptans	2.4	7.58946638440411	0		s__Cyphellophora_reptans	4.2	13.2815661727072	0		s__Cyphellophora_reptans	2.3	7.27323861838727	0
230	s__Hanseniaspora_sp	0.2	0.632455532033676	0		s__Hanseniaspora_sp	0	0	0		s__Hanseniaspora_sp	0	0	0		s__Hanseniaspora_sp	0	0	0		s__Hanseniaspora_sp	0	0	0		s__Hanseniaspora_sp	0	0	0		s__Hanseniaspora_sp	0	0	0		s__Hanseniaspora_sp	0	0	0
231	s__Malasseziales_sp	0	0	0		s__Malasseziales_sp	0	0	0		s__Malasseziales_sp	0	0	0		s__Malasseziales_sp	0	0	0		s__Malasseziales_sp	0.4	1.26491106406735	0		s__Malasseziales_sp	0	0	0		s__Malasseziales_sp	0	0	0		s__Malasseziales_sp	2	4.32049379893857	0
232	s__Dioszegia_zsoltii_var._yunnanensis	0	0	0		s__Dioszegia_zsoltii_var._yunnanensis	0	0	0		s__Dioszegia_zsoltii_var._yunnanensis	0	0	0		s__Dioszegia_zsoltii_var._yunnanensis	5.6	17.7087548969429	0		s__Dioszegia_zsoltii_var._yunnanensis	0	0	0		s__Dioszegia_zsoltii_var._yunnanensis	0	0	0		s__Dioszegia_zsoltii_var._yunnanensis	0	0	0		s__Dioszegia_zsoltii_var._yunnanensis	0	0	0
233	s__Ascobolus_sp	0	0	0		s__Ascobolus_sp	0	0	0		s__Ascobolus_sp	4.1	12.9653384066904	0		s__Ascobolus_sp	0	0	0		s__Ascobolus_sp	0	0	0		s__Ascobolus_sp	0	0	0		s__Ascobolus_sp	0	0	0		s__Ascobolus_sp	0	0	0
234	s__Monographella_nivalis	0	0	0		s__Monographella_nivalis	0	0	0		s__Monographella_nivalis	0	0	0		s__Monographella_nivalis	0	0	0		s__Monographella_nivalis	0	0	0		s__Monographella_nivalis	0	0	0		s__Monographella_nivalis	5.4	17.0762993649093	0		s__Monographella_nivalis	0	0	0
235	s__Blumeria_graminis	0	0	0		s__Blumeria_graminis	0	0	0		s__Blumeria_graminis	0	0	0		s__Blumeria_graminis	0.9	2.84604989415154	0		s__Blumeria_graminis	5.3	16.7600715988924	0		s__Blumeria_graminis	0	0	0		s__Blumeria_graminis	0	0	0		s__Blumeria_graminis	0	0	0
236	s__Devriesia_sp	0	0	0		s__Devriesia_sp	0	0	0		s__Devriesia_sp	0	0	0		s__Devriesia_sp	0	0	0		s__Devriesia_sp	0	0	0		s__Devriesia_sp	2.6	8.22192191643779	0		s__Devriesia_sp	0	0	0		s__Devriesia_sp	0	0	0
237	f__Montagnulaceae	0	0	0		f__Montagnulaceae	5.1	16.1276160668587	0		f__Montagnulaceae	0	0	0		f__Montagnulaceae	0	0	0		f__Montagnulaceae	0	0	0		f__Montagnulaceae	0	0	0		f__Montagnulaceae	0	0	0		f__Montagnulaceae	0	0	0
238	s__Lachancea_thermotolerans	0	0	0		s__Lachancea_thermotolerans	0	0	0		s__Lachancea_thermotolerans	0	0	0		s__Lachancea_thermotolerans	3.3	10.4355162785557	0		s__Lachancea_thermotolerans	0	0	0		s__Lachancea_thermotolerans	0	0	0		s__Lachancea_thermotolerans	0	0	0		s__Lachancea_thermotolerans	0	0	0
239	s__Aspergillus_penicillioides	4.8	15.1789327688082	0		s__Aspergillus_penicillioides	0	0	0		s__Aspergillus_penicillioides	0	0	0		s__Aspergillus_penicillioides	0	0	0		s__Aspergillus_penicillioides	0	0	0		s__Aspergillus_penicillioides	0	0	0		s__Aspergillus_penicillioides	0	0	0		s__Aspergillus_penicillioides	0	0	0
240	s__Filobasidium_wieringae	0	0	0		s__Filobasidium_wieringae	0	0	0		s__Filobasidium_wieringae	0	0	0		s__Filobasidium_wieringae	4.6	14.5464772367745	0		s__Filobasidium_wieringae	0	0	0		s__Filobasidium_wieringae	0	0	0		s__Filobasidium_wieringae	0	0	0		s__Filobasidium_wieringae	0	0	0
241	g__Rhodotorula	0	0	0		g__Rhodotorula	0	0	0		g__Rhodotorula	0	0	0		g__Rhodotorula	0	0	0		g__Rhodotorula	1	3.16227766016838	0		g__Rhodotorula	0	0	0		g__Rhodotorula	0	0	0		g__Rhodotorula	0	0	0
242	s__Solicoccozyma_terrea	0	0	0		s__Solicoccozyma_terrea	0	0	0		s__Solicoccozyma_terrea	0	0	0		s__Solicoccozyma_terrea	1.4	4.42718872423573	0		s__Solicoccozyma_terrea	0	0	0		s__Solicoccozyma_terrea	0	0	0		s__Solicoccozyma_terrea	4.5	14.2302494707577	0		s__Solicoccozyma_terrea	0	0	0
243	s__Taphrina_deformans	0	0	0		s__Taphrina_deformans	0	0	0		s__Taphrina_deformans	0	0	0		s__Taphrina_deformans	0	0	0		s__Taphrina_deformans	0	0	0		s__Taphrina_deformans	0	0	0		s__Taphrina_deformans	0	0	0		s__Taphrina_deformans	4.4	13.9140217047409	0
244	s__Phlebia_acerina	0	0	0		s__Phlebia_acerina	0	0	0		s__Phlebia_acerina	0	0	0		s__Phlebia_acerina	0	0	0		s__Phlebia_acerina	0	0	0		s__Phlebia_acerina	0	0	0		s__Phlebia_acerina	0	0	0		s__Phlebia_acerina	4.4	13.9140217047409	0
245	s__Exophiala_bergeri	0	0	0		s__Exophiala_bergeri	0	0	0		s__Exophiala_bergeri	0	0	0		s__Exophiala_bergeri	3.9	12.3328828746567	0		s__Exophiala_bergeri	0	0	0		s__Exophiala_bergeri	0	0	0		s__Exophiala_bergeri	0	0	0		s__Exophiala_bergeri	0	0	0
246	s__Meira_nashicola	0	0	0		s__Meira_nashicola	0	0	0		s__Meira_nashicola	0	0	0		s__Meira_nashicola	0	0	0		s__Meira_nashicola	1	3.16227766016838	0		s__Meira_nashicola	0	0	0		s__Meira_nashicola	0	0	0		s__Meira_nashicola	0	0	0
247	s__Rhodotorula_ingeniosa	0	0	0		s__Rhodotorula_ingeniosa	3.4	10.7517440445725	0		s__Rhodotorula_ingeniosa	0	0	0		s__Rhodotorula_ingeniosa	0	0	0		s__Rhodotorula_ingeniosa	0	0	0		s__Rhodotorula_ingeniosa	0	0	0		s__Rhodotorula_ingeniosa	0	0	0		s__Rhodotorula_ingeniosa	0	0	0
248	g__Exobasidium	3.2	10.1192885125388	0		g__Exobasidium	0	0	0		g__Exobasidium	0	0	0		g__Exobasidium	0	0	0		g__Exobasidium	0	0	0		g__Exobasidium	0	0	0		g__Exobasidium	0	0	0		g__Exobasidium	0	0	0
249	s__Itersonilia_pannonica	3.1	9.80306074652198	0		s__Itersonilia_pannonica	0	0	0		s__Itersonilia_pannonica	0	0	0		s__Itersonilia_pannonica	0	0	0		s__Itersonilia_pannonica	0	0	0		s__Itersonilia_pannonica	0	0	0		s__Itersonilia_pannonica	0	0	0		s__Itersonilia_pannonica	0	0	0
250	*s__Schizoparmaceae_sp	0	0	0		s__Schizoparmaceae_sp	0	0	0		s__Schizoparmaceae_sp	3	9.48683298050514	0		s__Schizoparmaceae_sp	0	0	0		s__Schizoparmaceae_sp	0	0	0		s__Schizoparmaceae_sp	0	0	0		s__Schizoparmaceae_sp	0	0	0		s__Schizoparmaceae_sp	0	0	0
251	s__Fuscoporia_ferruginosa	0	0	0		s__Fuscoporia_ferruginosa	0	0	0		s__Fuscoporia_ferruginosa	0	0	0		s__Fuscoporia_ferruginosa	0	0	0		s__Fuscoporia_ferruginosa	0	0	0		s__Fuscoporia_ferruginosa	0	0	0		s__Fuscoporia_ferruginosa	3	6.48074069840786	0		s__Fuscoporia_ferruginosa	0	0	0
252	g__Hannaella	0	0	0		g__Hannaella	0	0	0		g__Hannaella	0	0	0		g__Hannaella	0	0	0		g__Hannaella	0	0	0		g__Hannaella	3	9.48683298050514	0		g__Hannaella	0	0	0		g__Hannaella	0	0	0
253	s__Phlebiopsis_gigantea	2.9	9.1706052144883	0		s__Phlebiopsis_gigantea	0	0	0		s__Phlebiopsis_gigantea	0	0	0		s__Phlebiopsis_gigantea	0	0	0		s__Phlebiopsis_gigantea	0	0	0		s__Phlebiopsis_gigantea	0	0	0		s__Phlebiopsis_gigantea	0	0	0		s__Phlebiopsis_gigantea	0	0	0
254	s__Heterobasidion_irregulare	2.9	9.1706052144883	0		s__Heterobasidion_irregulare	0	0	0		s__Heterobasidion_irregulare	0	0	0		s__Heterobasidion_irregulare	0	0	0		s__Heterobasidion_irregulare	0	0	0		s__Heterobasidion_irregulare	0	0	0		s__Heterobasidion_irregulare	0	0	0		s__Heterobasidion_irregulare	0	0	0
255	*s__Leptosphaeriaceae_sp	0	0	0		s__Leptosphaeriaceae_sp	0	0	0		s__Leptosphaeriaceae_sp	0	0	0		s__Leptosphaeriaceae_sp	0	0	0		s__Leptosphaeriaceae_sp	1.3	4.11096095821889	0		s__Leptosphaeriaceae_sp	0.8	2.5298221281347	0		s__Leptosphaeriaceae_sp	0	0	0		s__Leptosphaeriaceae_sp	1.4	4.42718872423573	0
256	s__Funneliformis_geosporum	0	0	0		s__Funneliformis_geosporum	0	0	0		s__Funneliformis_geosporum	2.7	8.53814968245462	0		s__Funneliformis_geosporum	0	0	0		s__Funneliformis_geosporum	0	0	0		s__Funneliformis_geosporum	0	0	0		s__Funneliformis_geosporum	0	0	0		s__Funneliformis_geosporum	0	0	0
257	s__Candida_etchellsii	0	0	0		s__Candida_etchellsii	0	0	0		s__Candida_etchellsii	0	0	0		s__Candida_etchellsii	2.5	7.90569415042095	0		s__Candida_etchellsii	0	0	0		s__Candida_etchellsii	0	0	0		s__Candida_etchellsii	0	0	0		s__Candida_etchellsii	0	0	0
258	*s__Verrucariaceae_sp	0	0	0		s__Verrucariaceae_sp	0	0	0		s__Verrucariaceae_sp	2.8	7.55424825291482	0		s__Verrucariaceae_sp	0	0	0		s__Verrucariaceae_sp	0	0	0		s__Verrucariaceae_sp	0	0	0		s__Verrucariaceae_sp	0	0	0		s__Verrucariaceae_sp	0	0	0
259	f__Phanerochaetaceae	0	0	0		f__Phanerochaetaceae	0	0	0		f__Phanerochaetaceae	0	0	0		f__Phanerochaetaceae	0	0	0		f__Phanerochaetaceae	0	0	0		f__Phanerochaetaceae	0	0	0		f__Phanerochaetaceae	2.1	6.6407830863536	0		f__Phanerochaetaceae	0	0	0
260	g__Cytospora	0	0	0		g__Cytospora	0	0	0		g__Cytospora	0	0	0		g__Cytospora	0	0	0		g__Cytospora	0	0	0		g__Cytospora	2.1	6.6407830863536	0		g__Cytospora	0	0	0		g__Cytospora	0	0	0
261	s__Pyrenochaeta_keratinophila	0	0	0		s__Pyrenochaeta_keratinophila	0	0	0		s__Pyrenochaeta_keratinophila	0	0	0		s__Pyrenochaeta_keratinophila	0	0	0		s__Pyrenochaeta_keratinophila	0	0	0		s__Pyrenochaeta_keratinophila	0.9	2.84604989415154	0		s__Pyrenochaeta_keratinophila	0	0	0		s__Pyrenochaeta_keratinophila	0	0	0
262	*s__Tremellales_sp	0	0	0		s__Tremellales_sp	0	0	0		s__Tremellales_sp	0	0	0		s__Tremellales_sp	0	0	0		s__Tremellales_sp	0	0	0		s__Tremellales_sp	0	0	0		s__Tremellales_sp	0	0	0		s__Tremellales_sp	2	6.32455532033676	0
263	s__Ceratobasidium_cornigerum	0	0	0		s__Ceratobasidium_cornigerum	0	0	0		s__Ceratobasidium_cornigerum	0	0	0		s__Ceratobasidium_cornigerum	0	0	0		s__Ceratobasidium_cornigerum	1	3.16227766016838	0		s__Ceratobasidium_cornigerum	0	0	0		s__Ceratobasidium_cornigerum	0	0	0		s__Ceratobasidium_cornigerum	0	0	0
264	s__Neoerysiphe_galeopsidis	0	0	0		s__Neoerysiphe_galeopsidis	0	0	0		s__Neoerysiphe_galeopsidis	1.9	6.00832755431992	0		s__Neoerysiphe_galeopsidis	0	0	0		s__Neoerysiphe_galeopsidis	0	0	0		s__Neoerysiphe_galeopsidis	0	0	0		s__Neoerysiphe_galeopsidis	0	0	0		s__Neoerysiphe_galeopsidis	0	0	0
265	s__Trichosporon_asahii	0	0	0		s__Trichosporon_asahii	0	0	0		s__Trichosporon_asahii	0	0	0		s__Trichosporon_asahii	0	0	0		s__Trichosporon_asahii	0	0	0		s__Trichosporon_asahii	1.8	5.69209978830308	0		s__Trichosporon_asahii	0	0	0		s__Trichosporon_asahii	0	0	0
266	*s__Auriculariales_sp	0	0	0		s__Auriculariales_sp	1.8	5.69209978830308	0		s__Auriculariales_sp	0	0	0		s__Auriculariales_sp	0	0	0		s__Auriculariales_sp	0	0	0		s__Auriculariales_sp	0	0	0		s__Auriculariales_sp	0	0	0		s__Auriculariales_sp	0	0	0
267	g__Apiotrichum	0	0	0		g__Apiotrichum	0	0	0		g__Apiotrichum	0	0	0		g__Apiotrichum	0	0	0		g__Apiotrichum	0	0	0		g__Apiotrichum	1.7	5.37587202228624	0		g__Apiotrichum	0	0	0		g__Apiotrichum	0	0	0
268	*s__Cystobasidiomycetes_sp	0	0	0		s__Cystobasidiomycetes_sp	0	0	0		s__Cystobasidiomycetes_sp	0	0	0		s__Cystobasidiomycetes_sp	0	0	0		s__Cystobasidiomycetes_sp	0	0	0		s__Cystobasidiomycetes_sp	2.6	5.79655069847577	0		s__Cystobasidiomycetes_sp	0	0	0		s__Cystobasidiomycetes_sp	0	0	0
269	s__Hannaella_sp	0	0	0		s__Hannaella_sp	0	0	0		s__Hannaella_sp	0	0	0		s__Hannaella_sp	0	0	0		s__Hannaella_sp	0	0	0		s__Hannaella_sp	1.6	5.05964425626941	0		s__Hannaella_sp	0	0	0		s__Hannaella_sp	0	0	0
270	s__Ascochyta_medicaginicola	0	0	0		s__Ascochyta_medicaginicola	0	0	0		s__Ascochyta_medicaginicola	0	0	0		s__Ascochyta_medicaginicola	0	0	0		s__Ascochyta_medicaginicola	0	0	0		s__Ascochyta_medicaginicola	0	0	0		s__Ascochyta_medicaginicola	1.5	4.74341649025257	0		s__Ascochyta_medicaginicola	0	0	0
271	s__Orbilia_sp	0	0	0		s__Orbilia_sp	0	0	0		s__Orbilia_sp	1.5	4.74341649025257	0		s__Orbilia_sp	0	0	0		s__Orbilia_sp	0	0	0		s__Orbilia_sp	0	0	0		s__Orbilia_sp	0	0	0		s__Orbilia_sp	0	0	0
272	*s__Capnodiales_sp	0	0	0		s__Capnodiales_sp	0	0	0		s__Capnodiales_sp	0	0	0		s__Capnodiales_sp	0	0	0		s__Capnodiales_sp	0	0	0		s__Capnodiales_sp	1.5	4.74341649025257	0		s__Capnodiales_sp	0	0	0		s__Capnodiales_sp	0	0	0
273	s__Absidia_sp	0	0	0		s__Absidia_sp	0	0	0		s__Absidia_sp	0	0	0		s__Absidia_sp	0	0	0		s__Absidia_sp	0	0	0		s__Absidia_sp	1.5	4.74341649025257	0		s__Absidia_sp	0	0	0		s__Absidia_sp	0	0	0
274	s__Rhodotorula_nothofagi	0	0	0		s__Rhodotorula_nothofagi	0	0	0		s__Rhodotorula_nothofagi	0.5	1.58113883008419	0		s__Rhodotorula_nothofagi	0	0	0		s__Rhodotorula_nothofagi	0	0	0		s__Rhodotorula_nothofagi	0.3	0.948683298050514	0		s__Rhodotorula_nothofagi	1.5	4.74341649025257	0		s__Rhodotorula_nothofagi	0	0	0
275	g__Alternaria	1.6	4.11501316320292	0		g__Alternaria	0	0	0		g__Alternaria	0	0	0		g__Alternaria	0	0	0		g__Alternaria	0	0	0		g__Alternaria	0	0	0		g__Alternaria	0	0	0		g__Alternaria	0	0	0
276	s__Colacogloea_sp	0	0	0		s__Colacogloea_sp	0	0	0		s__Colacogloea_sp	0	0	0		s__Colacogloea_sp	0	0	0		s__Colacogloea_sp	0	0	0		s__Colacogloea_sp	1.2	3.79473319220206	0		s__Colacogloea_sp	0	0	0		s__Colacogloea_sp	0	0	0
277	s__Occultifur_externus	0	0	0		s__Occultifur_externus	0	0	0		s__Occultifur_externus	0	0	0		s__Occultifur_externus	0	0	0		s__Occultifur_externus	0	0	0		s__Occultifur_externus	0	0	0		s__Occultifur_externus	0	0	0		s__Occultifur_externus	1	3.16227766016838	0
278	s__Cryptovalsa_ampelina	0	0	0		s__Cryptovalsa_ampelina	0	0	0		s__Cryptovalsa_ampelina	0	0	0		s__Cryptovalsa_ampelina	0	0	0		s__Cryptovalsa_ampelina	0	0	0		s__Cryptovalsa_ampelina	0.9	2.84604989415154	0		s__Cryptovalsa_ampelina	0	0	0		s__Cryptovalsa_ampelina	0	0	0
279	g__Cyphellophora	0	0	0		g__Cyphellophora	0	0	0		g__Cyphellophora	0	0	0		g__Cyphellophora	0	0	0		g__Cyphellophora	0	0	0		g__Cyphellophora	0	0	0		g__Cyphellophora	0	0	0		g__Cyphellophora	0.9	2.84604989415154	0
280	g__Mrakia	0	0	0		g__Mrakia	0	0	0		g__Mrakia	0	0	0		g__Mrakia	0	0	0		g__Mrakia	0	0	0		g__Mrakia	0	0	0		g__Mrakia	0.9	2.84604989415154	0		g__Mrakia	0	0	0
281	s__Cytospora_sp	0	0	0		s__Cytospora_sp	0	0	0		s__Cytospora_sp	0	0	0		s__Cytospora_sp	0	0	0		s__Cytospora_sp	0	0	0		s__Cytospora_sp	0.8	2.5298221281347	0		s__Cytospora_sp	0	0	0		s__Cytospora_sp	0	0	0
282	s__Neodevriesia_simplex	0	0	0		s__Neodevriesia_simplex	0	0	0		s__Neodevriesia_simplex	0	0	0		s__Neodevriesia_simplex	0	0	0		s__Neodevriesia_simplex	0	0	0		s__Neodevriesia_simplex	0	0	0		s__Neodevriesia_simplex	0	0	0		s__Neodevriesia_simplex	0.7	2.21359436211787	0
283	s__Trichaptum_abietinum	0	0	0		s__Trichaptum_abietinum	0	0	0		s__Trichaptum_abietinum	0	0	0		s__Trichaptum_abietinum	0	0	0		s__Trichaptum_abietinum	0	0	0		s__Trichaptum_abietinum	0	0	0		s__Trichaptum_abietinum	0	0	0		s__Trichaptum_abietinum	0.6	1.89736659610103	0
284	s__Zymoseptoria_sp	0	0	0		s__Zymoseptoria_sp	0	0	0		s__Zymoseptoria_sp	0	0	0		s__Zymoseptoria_sp	0.4	1.26491106406735	0		s__Zymoseptoria_sp	0	0	0		s__Zymoseptoria_sp	0	0	0		s__Zymoseptoria_sp	0	0	0		s__Zymoseptoria_sp	0	0	0
285	*s__Cystostereaceae_sp	0	0	0		s__Cystostereaceae_sp	0	0	0		s__Cystostereaceae_sp	0	0	0		s__Cystostereaceae_sp	0	0	0		s__Cystostereaceae_sp	0	0	0		s__Cystostereaceae_sp	0	0	0		s__Cystostereaceae_sp	0	0	0		s__Cystostereaceae_sp	0.4	1.26491106406735	0
286	s__Articulospora_sp	0	0	0		s__Articulospora_sp	0.3	0.948683298050514	0		s__Articulospora_sp	0	0	0		s__Articulospora_sp	0	0	0		s__Articulospora_sp	0	0	0		s__Articulospora_sp	0	0	0		s__Articulospora_sp	0.4	1.26491106406735	0		s__Articulospora_sp	0	0	0
287	*s__Botryosphaeriaceae_sp	0	0	0		s__Botryosphaeriaceae_sp	0.4	1.26491106406735	0		s__Botryosphaeriaceae_sp	0	0	0		s__Botryosphaeriaceae_sp	0	0	0		s__Botryosphaeriaceae_sp	0	0	0		s__Botryosphaeriaceae_sp	0	0	0		s__Botryosphaeriaceae_sp	0	0	0		s__Botryosphaeriaceae_sp	0	0	0
288	s__Erysiphe_necator	0	0	0		s__Erysiphe_necator	0	0	0		s__Erysiphe_necator	0.3	0.948683298050514	0		s__Erysiphe_necator	0	0	0		s__Erysiphe_necator	0	0	0		s__Erysiphe_necator	0	0	0		s__Erysiphe_necator	0	0	0		s__Erysiphe_necator	0	0	0
289	g__Xanthoria	0	0	0		g__Xanthoria	0	0	0		g__Xanthoria	0	0	0		g__Xanthoria	0	0	0		g__Xanthoria	0	0	0		g__Xanthoria	0.3	0.948683298050514	0		g__Xanthoria	0	0	0		g__Xanthoria	0	0	0
290	s__Valsaria_insitiva	0	0	0		s__Valsaria_insitiva	0	0	0		s__Valsaria_insitiva	0	0	0		s__Valsaria_insitiva	0	0	0		s__Valsaria_insitiva	0	0	0		s__Valsaria_insitiva	0	0	0		s__Valsaria_insitiva	0	0	0		s__Valsaria_insitiva	0.3	0.948683298050514	0
291	o__Diaporthales	0.2	0.632455532033676	0		o__Diaporthales	0	0	0		o__Diaporthales	0	0	0		o__Diaporthales	0	0	0		o__Diaporthales	0	0	0		o__Diaporthales	0	0	0		o__Diaporthales	0	0	0		o__Diaporthales	0	0	0
292	g__Diaporthe	0.2	0.632455532033676	0		g__Diaporthe	0	0	0		g__Diaporthe	0	0	0		g__Diaporthe	0	0	0		g__Diaporthe	0	0	0		g__Diaporthe	0	0	0		g__Diaporthe	0	0	0		g__Diaporthe	0	0	0
293	s__Aspergillus_conicus	0	0	0		s__Aspergillus_conicus	0	0	0		s__Aspergillus_conicus	0	0	0		s__Aspergillus_conicus	0	0	0		s__Aspergillus_conicus	0	0	0		s__Aspergillus_conicus	0.2	0.632455532033676	0		s__Aspergillus_conicus	0	0	0		s__Aspergillus_conicus	0	0	0
294	s__Knufia_tsunedae	0	0	0		s__Knufia_tsunedae	0	0	0		s__Knufia_tsunedae	0	0	0		s__Knufia_tsunedae	0	0	0		s__Knufia_tsunedae	0	0	0		s__Knufia_tsunedae	0.2	0.632455532033676	0		s__Knufia_tsunedae	0	0	0		s__Knufia_tsunedae	0.2	0.632455532033676	0
295	s__Knufia_perforans	0	0	0		s__Knufia_perforans	0	0	0		s__Knufia_perforans	0	0	0		s__Knufia_perforans	0	0	0		s__Knufia_perforans	0	0	0		s__Knufia_perforans	0	0	0		s__Knufia_perforans	0	0	0		s__Knufia_perforans	0.2	0.632455532033676	0
296	s__Clitopilus_sp	0	0	0		s__Clitopilus_sp	0	0	0		s__Clitopilus_sp	0	0	0		s__Clitopilus_sp	0	0	0		s__Clitopilus_sp	0	0	0		s__Clitopilus_sp	0.2	0.632455532033676	0		s__Clitopilus_sp	0	0	0		s__Clitopilus_sp	0	0	0
	* = artifacts, such as taxa assigned to species level (s__) but belonging to order/class/family level were considered outliers and omitted from the analyses. Such artifact are still present in this document for data consistency.

## Sheet: Objective3_EVS_mean_std_med
Objective3_EVS_mean_std_med contains summary statistics calculated on read counts, reported for tissue groups classified by the presence/absence of foliar symptomatology in proximity of woody tissue belonging to permanent wood or canes. Tissue groups of perennial wood: n= 10, tissue groups of canes: n= 5.
	Asymptomatic_cane_in_symptomatic_plant	Mean	St.Dev.	Median		Symptomatic_cane	Mean	St.Dev.	Median		Asymptomatic_cane_in_asymptomatic_plant	Mean	St.Dev.	Median		Asymptomatic_arm_in_asymptomatic_plant	Mean	St.Dev.	Median		Asymptomatic_arm_in_symptomatic_plant	Mean	St.Dev.	Median		Symptomatic_arm	Mean	St.Dev.	Median
1	s__Phaeomoniella_chlamydospora	3051	3054.21528383315	1935		s__Phaeomoniella_chlamydospora	3997.8	2543.13235990579	3520		s__Phaeomoniella_chlamydospora	5021.4	3741.52960699231	4790		s__Phaeomoniella_chlamydospora	44381.8	47876.8018536465	34065.5		s__Phaeomoniella_chlamydospora	48302.5	41497.0725560517	42752		s__Phaeomoniella_chlamydospora	17122.4	13347.1390542443	19404
2	s__Debaryomyces_prosopidis	36852.8	18705.1461689023	36858		s__Debaryomyces_prosopidis	31785.2	14801.7719952714	26105		s__Debaryomyces_prosopidis	30164.8	21103.8531007965	24410		s__Debaryomyces_prosopidis	9071.7	10098.1516245961	5923.5		s__Debaryomyces_prosopidis	2139.6	2178.52127217829	1804		s__Debaryomyces_prosopidis	7832.8	11867.2235056619	658
3	g__Fomitiporia	0	0	0		g__Fomitiporia	0	0	0		g__Fomitiporia	0	0	0		g__Fomitiporia	3094.7	7698.46830436635	337.5		g__Fomitiporia	13800.6	21762.2017687141	1417		g__Fomitiporia	17208.1	18718.7363263538	12664.5
4	s__Alternaria_sp	8879.8	6212.1182941087	6752		s__Alternaria_sp	16586.4	9297.18996794193	11753		s__Alternaria_sp	19288.2	13352.3533581163	18260		s__Alternaria_sp	4130.1	4889.42585700112	1865.5		s__Alternaria_sp	397.1	826.078749272731	2.5		s__Alternaria_sp	255.9	782.654947385287	1.5
5	c__Agaricomycetes	6932.8	5883.77750259134	6235		c__Agaricomycetes	6152.2	4132.62128678639	5861		c__Agaricomycetes	12118.2	3589.54192063556	10743		c__Agaricomycetes	1633	2576.70504499232	0		c__Agaricomycetes	501.2	1575.46958079171	0		c__Agaricomycetes	141.6	429.932604537554	3.5
6	g__Cladosporium	8222.8	7472.68487225308	7154		g__Cladosporium	5098.8	2991.82598090196	6245		g__Cladosporium	12292.2	11203.642117633	8626		g__Cladosporium	737.9	1055.92207730179	240.5		g__Cladosporium	125.3	165.975265894918	71.5		g__Cladosporium	2231.5	6474.04289365532	42
7	s__Trematosphaeria_pertusa	0	0	0		s__Trematosphaeria_pertusa	0	0	0		s__Trematosphaeria_pertusa	0	0	0		s__Trematosphaeria_pertusa	5372.4	16967.2414715992	0		s__Trematosphaeria_pertusa	46.2	98.5594011525819	0		s__Trematosphaeria_pertusa	4.1	9.52715417460359	0
8	s__Aureobasidium_pullulans	3397.8	3262.49447509111	1646		s__Aureobasidium_pullulans	5982.2	4354.33401337105	6142		s__Aureobasidium_pullulans	3690.2	4539.36627735634	2456		s__Aureobasidium_pullulans	73.4	97.9299069062494	0		s__Aureobasidium_pullulans	131.4	393.647106485548	3		s__Aureobasidium_pullulans	550.2	1220.7748723204	0
9	s__Anthostoma_gastrinum	0	0	0		s__Anthostoma_gastrinum	0	0	0		s__Anthostoma_gastrinum	0	0	0		s__Anthostoma_gastrinum	4	10.4243305140746	0		s__Anthostoma_gastrinum	323	834.444326083732	1.5		s__Anthostoma_gastrinum	977.6	3085.8231820879	0
10	g__Cryptococcus	4016.2	3195.54622873774	3841		g__Cryptococcus	14301	16409.4969606018	10048		g__Cryptococcus	8662	6480.51861350617	9298		g__Cryptococcus	3402.7	6308.73923044674	972.5		g__Cryptococcus	937.2	1784.70189231828	108.5		g__Cryptococcus	1106.2	2701.2026457364	68.5
11	p__Ascomycota	1049.6	989.275138674777	1078		p__Ascomycota	1282.4	2742.39882219928	0		p__Ascomycota	182.2	387.600567595044	0		p__Ascomycota	471.9	769.107628647931	72.5		p__Ascomycota	2781.5	8078.52350714879	114		p__Ascomycota	3237.7	6215.98806037034	202.5
12	s__Lophiostoma_sp	0	0	0		s__Lophiostoma_sp	0	0	0		s__Lophiostoma_sp	0	0	0		s__Lophiostoma_sp	31.5	99.6117462953039	0		s__Lophiostoma_sp	513.7	1478.91747572338	0		s__Lophiostoma_sp	50.3	152.842729627549	0
13	g__Ramularia	9897.8	8906.46566826595	10368		g__Ramularia	13546.8	8869.37276249003	15090		g__Ramularia	7851.4	4980.58990482051	9540		g__Ramularia	1935.7	2916.76045753961	469.5		g__Ramularia	1028.7	1221.13044621231	737		g__Ramularia	465.1	811.580549846341	78
14	s__Eutypa_lata	0	0	0		s__Eutypa_lata	0	0	0		s__Eutypa_lata	0	0	0		s__Eutypa_lata	1.8	5.69209978830308	0		s__Eutypa_lata	49	151.126143043191	0		s__Eutypa_lata	85.5	195.852126757806	0
15	s__Cryptococcus_victoriae	0	0	0		s__Cryptococcus_victoriae	1424.2	1336.49567900536	1909		s__Cryptococcus_victoriae	789.8	1461.62245467152	0		s__Cryptococcus_victoriae	1916.3	4070.30918972994	379		s__Cryptococcus_victoriae	912.1	1188.98345470219	367.5		s__Cryptococcus_victoriae	2537.5	5738.78053732285	67
16	s__Eutypa_leptoplaca	0	0	0		s__Eutypa_leptoplaca	0	0	0		s__Eutypa_leptoplaca	0	0	0		s__Eutypa_leptoplaca	5.9	10.1920448280891	0		s__Eutypa_leptoplaca	3489.4	11023.2092644968	0		s__Eutypa_leptoplaca	569.4	1255.80007255224	0
17	s__Cryptococcus_heimaeyensis	0	0	0		s__Cryptococcus_heimaeyensis	0	0	0		s__Cryptococcus_heimaeyensis	0	0	0		s__Cryptococcus_heimaeyensis	0	0	0		s__Cryptococcus_heimaeyensis	69.1	190.225859908104	0		s__Cryptococcus_heimaeyensis	547.2	1546.20774800801	0
18	s__Lopadostoma_quercicola	0	0	0		s__Lopadostoma_quercicola	0	0	0		s__Lopadostoma_quercicola	0	0	0		s__Lopadostoma_quercicola	0	0	0		s__Lopadostoma_quercicola	0.7	2.21359436211787	0		s__Lopadostoma_quercicola	0	0	0
19	s__Lopadostoma_meridionale	0	0	0		s__Lopadostoma_meridionale	0	0	0		s__Lopadostoma_meridionale	0	0	0		s__Lopadostoma_meridionale	0	0	0		s__Lopadostoma_meridionale	0	0	0		s__Lopadostoma_meridionale	1524.7	4821.52474845873	0
20	s__Inonotus_hispidus	0	0	0		s__Inonotus_hispidus	0	0	0		s__Inonotus_hispidus	0	0	0		s__Inonotus_hispidus	0.6	1.89736659610103	0		s__Inonotus_hispidus	12	37.9473319220206	0		s__Inonotus_hispidus	0	0	0
21	f__Pleosporaceae	88.2	197.221195615481	0		f__Pleosporaceae	82.2	183.804787750483	0		f__Pleosporaceae	275.8	368.533851905086	61		f__Pleosporaceae	426.4	1191.45226043215	3.5		f__Pleosporaceae	133.3	414.898662326115	0		f__Pleosporaceae	0.5	1.58113883008419	0
22	s__Clonostachys_rosea	0	0	0		s__Clonostachys_rosea	0	0	0		s__Clonostachys_rosea	0	0	0		s__Clonostachys_rosea	0.8	2.5298221281347	0		s__Clonostachys_rosea	0	0	0		s__Clonostachys_rosea	4	11.6332855777434	0
23	s__Lophiostoma_cynaroidis	0	0	0		s__Lophiostoma_cynaroidis	0	0	0		s__Lophiostoma_cynaroidis	0	0	0		s__Lophiostoma_cynaroidis	3.2	10.1192885125388	0		s__Lophiostoma_cynaroidis	56.6	132.479935587746	0		s__Lophiostoma_cynaroidis	46.7	105.691427172585	0
24	s__Exophiala_xenobiotica	0	0	0		s__Exophiala_xenobiotica	0	0	0		s__Exophiala_xenobiotica	0	0	0		s__Exophiala_xenobiotica	261.8	827.884291432082	0		s__Exophiala_xenobiotica	55.3	160.578848752464	0		s__Exophiala_xenobiotica	23.2	73.3648417159064	0
25	k__Fungi	3826.6	2493.40466029885	3532		k__Fungi	4424.4	2167.82570793872	3437		k__Fungi	6036.8	4355.40936078344	4175		k__Fungi	3400.8	6417.38644967283	1642.5		k__Fungi	1569.9	2126.02458698023	452		k__Fungi	3909.4	6280.7574419368	1736.5
26	s__Psathyrella_sp	0	0	0		s__Psathyrella_sp	0	0	0		s__Psathyrella_sp	0	0	0		s__Psathyrella_sp	0	0	0		s__Psathyrella_sp	0	0	0		s__Psathyrella_sp	0.7	2.21359436211787	0
27	s__Massarina_sp	0	0	0		s__Massarina_sp	0	0	0		s__Massarina_sp	0	0	0		s__Massarina_sp	0	0	0		s__Massarina_sp	339.8	738.175950118489	0		s__Massarina_sp	0	0	0
28	o__Pleosporales	249.4	233.885228263779	331		o__Pleosporales	357	322.656163740909	202		o__Pleosporales	742.8	465.553111900243	930		o__Pleosporales	400.2	532.042145364862	15.5		o__Pleosporales	41.1	129.96961183292	0		o__Pleosporales	9.4	15.7141125531585	0
29	p__Basidiomycota	1536	1523.39702638544	837		p__Basidiomycota	1049	1860.16343367996	0		p__Basidiomycota	1010.4	759.032146881804	1068		p__Basidiomycota	1604.1	4145.79142558384	50.5		p__Basidiomycota	97.6	245.029794106758	0		p__Basidiomycota	115.1	271.046306006926	0
30	s__Malassezia_restricta	150.8	211.856555244345	0		s__Malassezia_restricta	76.2	168.161232155334	0		s__Malassezia_restricta	329.8	422.471537502824	138		s__Malassezia_restricta	18.6	48.3487331788538	0		s__Malassezia_restricta	45.4	71.6584491412795	5		s__Malassezia_restricta	3	6.34209919681348	0
31	s__Rhodotorula_mucilaginosa	0	0	0		s__Rhodotorula_mucilaginosa	33.2	69.3159433319637	0		s__Rhodotorula_mucilaginosa	95	212.42645786248	0		s__Rhodotorula_mucilaginosa	423	1239.57232768224	0		s__Rhodotorula_mucilaginosa	81.2	175.264752113291	0		s__Rhodotorula_mucilaginosa	38.2	96.8168947607344	0
32	s__Capronia_coronata	0	0	0		s__Capronia_coronata	0	0	0		s__Capronia_coronata	0	0	0		s__Capronia_coronata	0	0	0		s__Capronia_coronata	771.9	2440.96212588397	0		s__Capronia_coronata	142.9	313.43276791044	0
33	s__Acremonium_sp	0	0	0		s__Acremonium_sp	0	0	0		s__Acremonium_sp	0	0	0		s__Acremonium_sp	0	0	0		s__Acremonium_sp	8.4	22.5299800266223	0		s__Acremonium_sp	169.7	521.284535226844	0
34	f__Botryosphaeriaceae	82.4	184.252001345983	0		f__Botryosphaeriaceae	0	0	0		f__Botryosphaeriaceae	0	0	0		f__Botryosphaeriaceae	0.3	0.948683298050514	0		f__Botryosphaeriaceae	105.8	226.802312353488	0		f__Botryosphaeriaceae	11.8	29.4610854442866	0
35	s__Angustimassarina_acerina	0	0	0		s__Angustimassarina_acerina	0	0	0		s__Angustimassarina_acerina	0	0	0		s__Angustimassarina_acerina	0	0	0		s__Angustimassarina_acerina	182.7	279.474129194258	0		s__Angustimassarina_acerina	13.6	27.7696877108036	0
36	s__Mycosphaerella_tassiana	0	0	0		s__Mycosphaerella_tassiana	0	0	0		s__Mycosphaerella_tassiana	150.2	323.699243125467	0		s__Mycosphaerella_tassiana	21.7	68.6214252256538	0		s__Mycosphaerella_tassiana	2	4.32049379893857	0		s__Mycosphaerella_tassiana	175.9	480.594180849775	0
37	s__Meyerozyma_guilliermondii	166.6	372.528925051465	0		s__Meyerozyma_guilliermondii	52.2	116.722748425489	0		s__Meyerozyma_guilliermondii	109.8	150.469930550924	0		s__Meyerozyma_guilliermondii	26.8	76.3701512372471	0		s__Meyerozyma_guilliermondii	2.3	7.27323861838727	0		s__Meyerozyma_guilliermondii	225.9	664.316265042487	0
38	f__Herpotrichiellaceae	0	0	0		f__Herpotrichiellaceae	27.6	61.7154761789942	0		f__Herpotrichiellaceae	0	0	0		f__Herpotrichiellaceae	7.3	23.0846269192292	0		f__Herpotrichiellaceae	38.7	84.2839776522732	0		f__Herpotrichiellaceae	0	0	0
39	s__Fomitiporia_mediterranea	0	0	0		s__Fomitiporia_mediterranea	0	0	0		s__Fomitiporia_mediterranea	0	0	0		s__Fomitiporia_mediterranea	50	158.113883008419	0		s__Fomitiporia_mediterranea	9.2	29.0929544735491	0		s__Fomitiporia_mediterranea	612.5	1023.82987410561	0
40	o__Capnodiales	0	0	0		o__Capnodiales	18.2	40.6964371904962	0		o__Capnodiales	1	2.23606797749979	0		o__Capnodiales	465.7	1185.37130141666	59.5		o__Capnodiales	65.8	205.978316010853	0		o__Capnodiales	302	909.237653812858	0
41	s__Sporidiobolus_sp	0	0	0		s__Sporidiobolus_sp	0	0	0		s__Sporidiobolus_sp	0	0	0		s__Sporidiobolus_sp	16.2	51.2288980947277	0		s__Sporidiobolus_sp	59.6	178.180432895048	0		s__Sporidiobolus_sp	1.5	4.74341649025257	0
42	s__Candida_friedrichii	318.8	459.973042688373	0		s__Candida_friedrichii	22	49.1934955049954	0		s__Candida_friedrichii	0	0	0		s__Candida_friedrichii	10.4	32.1910960774352	0		s__Candida_friedrichii	0	0	0		s__Candida_friedrichii	670	2118.72603231281	0
43	s__Diaporthe_sp	54	34.3292877875437	65		s__Diaporthe_sp	625.4	473.795103393862	638		s__Diaporthe_sp	1440.6	1519.60646221316	912		s__Diaporthe_sp	54.2	147.526118214896	0		s__Diaporthe_sp	0	0	0		s__Diaporthe_sp	0	0	0
44	s__Xylodon_sambuci	0	0	0		s__Xylodon_sambuci	0	0	0		s__Xylodon_sambuci	0	0	0		s__Xylodon_sambuci	820.8	2595.59750346621	0		s__Xylodon_sambuci	0	0	0		s__Xylodon_sambuci	0	0	0
45	g__Colletotrichum	10.2	12.2556109598828	10		g__Colletotrichum	1193.4	2604.25906929399	26		g__Colletotrichum	148	143.371894037848	109		g__Colletotrichum	30.3	95.8170131031019	0		g__Colletotrichum	13.5	35.9235298933721	0		g__Colletotrichum	0	0	0
46	s__Fusarium_sp	0	0	0		s__Fusarium_sp	0	0	0		s__Fusarium_sp	195.6	437.374896398959	0		s__Fusarium_sp	0	0	0		s__Fusarium_sp	9.9	31.306548835667	0		s__Fusarium_sp	30.4	96.1332408691188	0
47	s__Guehomyces_pullulans	0	0	0		s__Guehomyces_pullulans	0	0	0		s__Guehomyces_pullulans	0	0	0		s__Guehomyces_pullulans	345.1	1091.30202052411	0		s__Guehomyces_pullulans	0	0	0		s__Guehomyces_pullulans	0	0	0
48	g__Aspergillus	0	0	0		g__Aspergillus	0	0	0		g__Aspergillus	0	0	0		g__Aspergillus	56.4	124.882344628855	0		g__Aspergillus	74.5	235.589685682544	0		g__Aspergillus	0	0	0
49	c__Dothideomycetes	55.6	124.325379548988	0		c__Dothideomycetes	50.6	113.145039661489	0		c__Dothideomycetes	278.6	326.243467367547	160		c__Dothideomycetes	547.7	1690.01466463066	0		c__Dothideomycetes	20.3	30.6668478255519	0		c__Dothideomycetes	32.8	65.8007092160361	0
50	c__Sordariomycetes	11.4	22.7991227901426	0		c__Sordariomycetes	485	706.913714678107	150		c__Sordariomycetes	450.2	416.255570533296	647		c__Sordariomycetes	29.3	81.4125979877261	0		c__Sordariomycetes	0	0	0		c__Sordariomycetes	0	0	0
51	s__Acremonium_alternatum	17.8	24.5193800900431	7		s__Acremonium_alternatum	112	199.052756825923	2		s__Acremonium_alternatum	426.4	431.241579627939	217		s__Acremonium_alternatum	6.7	21.1872603231281	0		s__Acremonium_alternatum	15.2	34.1428372185636	0		s__Acremonium_alternatum	0	0	0
52	g__Exophiala	0	0	0		g__Exophiala	0	0	0		g__Exophiala	0	0	0		g__Exophiala	16	49.8976730697713	0		g__Exophiala	170.7	352.148343110621	0		g__Exophiala	31.7	60.9572710091986	0
53	s__Cladosporium_sphaerospermum	35.4	79.1568064034926	0		s__Cladosporium_sphaerospermum	0	0	0		s__Cladosporium_sphaerospermum	0	0	0		s__Cladosporium_sphaerospermum	0	0	0		s__Cladosporium_sphaerospermum	0.7	2.21359436211787	0		s__Cladosporium_sphaerospermum	166.1	520.00522433273	0
54	s__Fomitiporella_sp	0	0	0		s__Fomitiporella_sp	0	0	0		s__Fomitiporella_sp	0	0	0		s__Fomitiporella_sp	0	0	0		s__Fomitiporella_sp	0.3	0.948683298050514	0		s__Fomitiporella_sp	1	3.16227766016838	0
55	*s__Sclerotiniaceae_sp	0	0	0		s__Sclerotiniaceae_sp	0	0	0		s__Sclerotiniaceae_sp	0	0	0		s__Sclerotiniaceae_sp	81.9	255.496227412896	0		s__Sclerotiniaceae_sp	88.2	278.912889626851	0		s__Sclerotiniaceae_sp	4.8	10.9726933794762	0
56	s__Filobasidium_globisporum	0	0	0		s__Filobasidium_globisporum	0	0	0		s__Filobasidium_globisporum	0	0	0		s__Filobasidium_globisporum	10.4	32.8876876657511	0		s__Filobasidium_globisporum	15	33.9149262452717	0		s__Filobasidium_globisporum	18.5	58.502136713115	0
57	s__Schizophyllum_commune	0	0	0		s__Schizophyllum_commune	0	0	0		s__Schizophyllum_commune	0	0	0		s__Schizophyllum_commune	1.2	3.79473319220206	0		s__Schizophyllum_commune	0	0	0		s__Schizophyllum_commune	0	0	0
58	s__Colletotrichum_gloeosporioides	0	0	0		s__Colletotrichum_gloeosporioides	0	0	0		s__Colletotrichum_gloeosporioides	2.2	4.91934955049954	0		s__Colletotrichum_gloeosporioides	4.1	12.9653384066904	0		s__Colletotrichum_gloeosporioides	0	0	0		s__Colletotrichum_gloeosporioides	0	0	0
59	*s__Amphisphaeriaceae_sp	0	0	0		s__Amphisphaeriaceae_sp	0	0	0		s__Amphisphaeriaceae_sp	0	0	0		s__Amphisphaeriaceae_sp	0	0	0		s__Amphisphaeriaceae_sp	23.6	74.6297527799737	0		s__Amphisphaeriaceae_sp	5.2	16.4438438328756	0
60	f__Pleosporales_fam_Incertae_sedis	53.8	120.300457189489	0		f__Pleosporales_fam_Incertae_sedis	0	0	0		f__Pleosporales_fam_Incertae_sedis	0	0	0		f__Pleosporales_fam_Incertae_sedis	19	56.9522216911294	0		f__Pleosporales_fam_Incertae_sedis	0	0	0		f__Pleosporales_fam_Incertae_sedis	8.6	27.1955878774481	0
61	s__Capnodium_sp	0	0	0		s__Capnodium_sp	0	0	0		s__Capnodium_sp	0	0	0		s__Capnodium_sp	0	0	0		s__Capnodium_sp	3.3	10.4355162785557	0		s__Capnodium_sp	227	713.630623408684	0
62	s__Citeromyces_matritensis	0	0	0		s__Citeromyces_matritensis	0	0	0		s__Citeromyces_matritensis	0	0	0		s__Citeromyces_matritensis	0	0	0		s__Citeromyces_matritensis	0	0	0		s__Citeromyces_matritensis	12.2	38.5797874540542	0
63	s__Filobasidium_magnum	0	0	0		s__Filobasidium_magnum	617.6	1081.77576234634	0		s__Filobasidium_magnum	61.8	138.189001009487	0		s__Filobasidium_magnum	128.9	322.407075329035	0		s__Filobasidium_magnum	0	0	0		s__Filobasidium_magnum	2.1	6.6407830863536	0
64	s__Cryptococcus_aerius	0	0	0		s__Cryptococcus_aerius	0	0	0		s__Cryptococcus_aerius	0	0	0		s__Cryptococcus_aerius	0	0	0		s__Cryptococcus_aerius	0	0	0		s__Cryptococcus_aerius	36	113.841995766062	0
65	g__Fusarium	0	0	0		g__Fusarium	0	0	0		g__Fusarium	0	0	0		g__Fusarium	0	0	0		g__Fusarium	0	0	0		g__Fusarium	6.5	20.5548047910945	0
66	o__Hypocreales	0	0	0		o__Hypocreales	0	0	0		o__Hypocreales	7.2	16.0996894379985	0		o__Hypocreales	0	0	0		o__Hypocreales	0	0	0		o__Hypocreales	0.3	0.948683298050514	0
67	s__Naganishia_albidosimilis	0	0	0		s__Naganishia_albidosimilis	0	0	0		s__Naganishia_albidosimilis	0	0	0		s__Naganishia_albidosimilis	22.4	70.8350195877717	0		s__Naganishia_albidosimilis	0	0	0		s__Naganishia_albidosimilis	0	0	0
68	o__Helotiales	0	0	0		o__Helotiales	0	0	0		o__Helotiales	0	0	0		o__Helotiales	16.1	50.9126703287109	0		o__Helotiales	0.8	2.5298221281347	0		o__Helotiales	4	12.6491106406735	0
69	s__Phallus_impudicus	0	0	0		s__Phallus_impudicus	0	0	0		s__Phallus_impudicus	0	0	0		s__Phallus_impudicus	37.3	117.952956724281	0		s__Phallus_impudicus	6.2	17.5992424079371	0		s__Phallus_impudicus	15	47.4341649025257	0
70	s__Phialophora_cyclaminis	0	0	0		s__Phialophora_cyclaminis	0	0	0		s__Phialophora_cyclaminis	0	0	0		s__Phialophora_cyclaminis	0	0	0		s__Phialophora_cyclaminis	220.6	697.598451833145	0		s__Phialophora_cyclaminis	0	0	0
71	g__Lophiostoma	0	0	0		g__Lophiostoma	0	0	0		g__Lophiostoma	0	0	0		g__Lophiostoma	0	0	0		g__Lophiostoma	160.6	338.719221643991	0		g__Lophiostoma	0	0	0
72	s__Hyphodontia_radula	0	0	0		s__Hyphodontia_radula	0	0	0		s__Hyphodontia_radula	45.2	101.07027258299	0		s__Hyphodontia_radula	22.7	50.8550226952396	0		s__Hyphodontia_radula	0	0	0		s__Hyphodontia_radula	0	0	0
73	s__Rhodotorula_graminis	0	0	0		s__Rhodotorula_graminis	0	0	0		s__Rhodotorula_graminis	0	0	0		s__Rhodotorula_graminis	0	0	0		s__Rhodotorula_graminis	11.5	27.2733080746237	0		s__Rhodotorula_graminis	7.4	23.400854685246	0
74	s__Peniophora_sp	7.2	16.0996894379985	0		s__Peniophora_sp	5.6	12.5219806739988	0		s__Peniophora_sp	0	0	0		s__Peniophora_sp	27.9	88.2275467186978	0		s__Peniophora_sp	0.2	0.632455532033676	0		s__Peniophora_sp	285	899.844554477173	0
75	g__Peniophora	0	0	0		g__Peniophora	0	0	0		g__Peniophora	0	0	0		g__Peniophora	0	0	0		g__Peniophora	3.2	8.23002632640585	0		g__Peniophora	0	0	0
76	c__Tremellomycetes	0	0	0		c__Tremellomycetes	366.6	819.742520551423	0		c__Tremellomycetes	0	0	0		c__Tremellomycetes	1.4	4.42718872423573	0		c__Tremellomycetes	13.1	41.4258373482058	0		c__Tremellomycetes	3.7	11.700427342623	0
77	s__Peniophorella_pubera	0	0	0		s__Peniophorella_pubera	55.4	123.878165953488	0		s__Peniophorella_pubera	0	0	0		s__Peniophorella_pubera	0	0	0		s__Peniophorella_pubera	0	0	0		s__Peniophorella_pubera	0	0	0
78	s__Cystofilobasidium_macerans	0	0	0		s__Cystofilobasidium_macerans	0	0	0		s__Cystofilobasidium_macerans	0	0	0		s__Cystofilobasidium_macerans	0	0	0		s__Cystofilobasidium_macerans	0	0	0		s__Cystofilobasidium_macerans	21.6	63.538614680803	0
79	s__Sporobolomyces_oryzicola	0	0	0		s__Sporobolomyces_oryzicola	0	0	0		s__Sporobolomyces_oryzicola	0	0	0		s__Sporobolomyces_oryzicola	0	0	0		s__Sporobolomyces_oryzicola	3.7	11.700427342623	0		s__Sporobolomyces_oryzicola	0	0	0
80	*s__Diaporthaceae_sp	0	0	0		s__Diaporthaceae_sp	0	0	0		s__Diaporthaceae_sp	0	0	0		s__Diaporthaceae_sp	0	0	0		s__Diaporthaceae_sp	0	0	0		s__Diaporthaceae_sp	171.1	541.06570765481	0
81	g__Leprocaulon	0	0	0		g__Leprocaulon	341.2	762.946393922928	0		g__Leprocaulon	0	0	0		g__Leprocaulon	0	0	0		g__Leprocaulon	0	0	0		g__Leprocaulon	0	0	0
82	*s__Teichosporaceae_sp	0	0	0		s__Teichosporaceae_sp	0	0	0		s__Teichosporaceae_sp	0	0	0		s__Teichosporaceae_sp	0	0	0		s__Teichosporaceae_sp	83.7	259.781553532108	0		s__Teichosporaceae_sp	44.7	123.070937087338	0
83	s__Neofusicoccum_australe	205.2	357.042994609893	7		s__Neofusicoccum_australe	0.8	1.78885438199983	0		s__Neofusicoccum_australe	0	0	0		s__Neofusicoccum_australe	0	0	0		s__Neofusicoccum_australe	14.4	45.5367983064247	0		s__Neofusicoccum_australe	15.7	38.210091744343	0
84	s__Vishniacozyma_carnescens	0	0	0		s__Vishniacozyma_carnescens	0	0	0		s__Vishniacozyma_carnescens	0	0	0		s__Vishniacozyma_carnescens	0	0	0		s__Vishniacozyma_carnescens	1	3.16227766016838	0		s__Vishniacozyma_carnescens	1.3	4.11096095821889	0
85	s__Malassezia_globosa	25	55.9016994374947	0		s__Malassezia_globosa	15.2	23.0477764654207	0		s__Malassezia_globosa	2	4.47213595499958	0		s__Malassezia_globosa	7.9	20.1243357378297	0		s__Malassezia_globosa	56.7	149.485079151362	0		s__Malassezia_globosa	29.9	77.735234396422	0
86	s__Cryptococcus_uniguttulatus	0	0	0		s__Cryptococcus_uniguttulatus	0	0	0		s__Cryptococcus_uniguttulatus	0	0	0		s__Cryptococcus_uniguttulatus	52.5	155.102295992749	0		s__Cryptococcus_uniguttulatus	0	0	0		s__Cryptococcus_uniguttulatus	0	0	0
87	g__Penicillium	151.6	338.987905388968	0		g__Penicillium	44	62.7893303038024	0		g__Penicillium	30	64.323401651343	0		g__Penicillium	0.7	2.21359436211787	0		g__Penicillium	8.5	21.266823405901	0		g__Penicillium	38.8	72.6541273584799	0
88	o__Filobasidiales	0	0	0		o__Filobasidiales	0	0	0		o__Filobasidiales	0	0	0		o__Filobasidiales	0	0	0		o__Filobasidiales	0.5	1.58113883008419	0		o__Filobasidiales	0	0	0
89	f__Tremellales_fam_Incertae_sedis	0	0	0		f__Tremellales_fam_Incertae_sedis	0	0	0		f__Tremellales_fam_Incertae_sedis	0	0	0		f__Tremellales_fam_Incertae_sedis	19.3	61.0319588412497	0		f__Tremellales_fam_Incertae_sedis	6	18.9736659610103	0		f__Tremellales_fam_Incertae_sedis	14.2	44.904342774391	0
90	s__Neonectria_sp	0	0	0		s__Neonectria_sp	0	0	0		s__Neonectria_sp	0	0	0		s__Neonectria_sp	0	0	0		s__Neonectria_sp	0	0	0		s__Neonectria_sp	15.1	47.7503926685425	0
91	s__Cystobasidium_pinicola	0	0	0		s__Cystobasidium_pinicola	0	0	0		s__Cystobasidium_pinicola	0	0	0		s__Cystobasidium_pinicola	35.8	113.209540234028	0		s__Cystobasidium_pinicola	76.8	242.862924300932	0		s__Cystobasidium_pinicola	0	0	0
92	*s__Filobasidiales_sp	211.6	473.151984038956	0		s__Filobasidiales_sp	0	0	0		s__Filobasidiales_sp	0	0	0		s__Filobasidiales_sp	0.8	2.5298221281347	0		s__Filobasidiales_sp	0	0	0		s__Filobasidiales_sp	0	0	0
93	g__Debaryomyces	107.8	100.678696852909	146		g__Debaryomyces	46.4	68.1491012413223	2		g__Debaryomyces	16.4	36.6715148309965	0		g__Debaryomyces	0	0	0		g__Debaryomyces	0	0	0		g__Debaryomyces	0	0	0
94	s__Cyberlindnera_jadinii	0	0	0		s__Cyberlindnera_jadinii	0	0	0		s__Cyberlindnera_jadinii	0	0	0		s__Cyberlindnera_jadinii	40.3	127.439789704786	0		s__Cyberlindnera_jadinii	5.6	17.7087548969429	0		s__Cyberlindnera_jadinii	0	0	0
95	s__Ganoderma_lucidum	0	0	0		s__Ganoderma_lucidum	0	0	0		s__Ganoderma_lucidum	202	451.685731454958	0		s__Ganoderma_lucidum	0	0	0		s__Ganoderma_lucidum	0	0	0		s__Ganoderma_lucidum	0	0	0
96	s__Cutaneotrichosporon_cyanovorans	0	0	0		s__Cutaneotrichosporon_cyanovorans	0	0	0		s__Cutaneotrichosporon_cyanovorans	0	0	0		s__Cutaneotrichosporon_cyanovorans	2.6	5.48128127762519	0		s__Cutaneotrichosporon_cyanovorans	0	0	0		s__Cutaneotrichosporon_cyanovorans	0	0	0
97	s__Capronia_sp	0	0	0		s__Capronia_sp	0	0	0		s__Capronia_sp	0	0	0		s__Capronia_sp	0	0	0		s__Capronia_sp	5.2	16.4438438328756	0		s__Capronia_sp	0	0	0
98	s__Cladosporium_delicatulum	19.6	33.7757309321353	0		s__Cladosporium_delicatulum	44	64.1443684199946	32		s__Cladosporium_delicatulum	18.6	41.5908643814961	0		s__Cladosporium_delicatulum	0	0	0		s__Cladosporium_delicatulum	0	0	0		s__Cladosporium_delicatulum	5	15.8113883008419	0
99	s__Neofusicoccum_parvum	0	0	0		s__Neofusicoccum_parvum	0	0	0		s__Neofusicoccum_parvum	0	0	0		s__Neofusicoccum_parvum	0	0	0		s__Neofusicoccum_parvum	0	0	0		s__Neofusicoccum_parvum	64.8	169.262977510014	0
100	s__Candida_tropicalis	0	0	0		s__Candida_tropicalis	173	386.839760107464	0		s__Candida_tropicalis	0	0	0		s__Candida_tropicalis	25.1	79.3731692702263	0		s__Candida_tropicalis	0	0	0		s__Candida_tropicalis	0	0	0
101	s__Penicillium_citreonigrum	0	0	0		s__Penicillium_citreonigrum	0	0	0		s__Penicillium_citreonigrum	0	0	0		s__Penicillium_citreonigrum	0	0	0		s__Penicillium_citreonigrum	31.6	83.8453603036235	0		s__Penicillium_citreonigrum	0	0	0
102	s__Papiliotrema_flavescens	0	0	0		s__Papiliotrema_flavescens	0	0	0		s__Papiliotrema_flavescens	0	0	0		s__Papiliotrema_flavescens	0	0	0		s__Papiliotrema_flavescens	7.8	16.5516028092616	0		s__Papiliotrema_flavescens	7.4	23.400854685246	0
103	s__Sarocladium_subulatum	0	0	0		s__Sarocladium_subulatum	57.6	128.797515503988	0		s__Sarocladium_subulatum	0	0	0		s__Sarocladium_subulatum	0	0	0		s__Sarocladium_subulatum	0	0	0		s__Sarocladium_subulatum	0	0	0
104	s__Bensingtonia_sp	0	0	0		s__Bensingtonia_sp	0	0	0		s__Bensingtonia_sp	0	0	0		s__Bensingtonia_sp	32.6	73.6224603410309	0		s__Bensingtonia_sp	38	120.166551086398	0		s__Bensingtonia_sp	0	0	0
105	s__Debaryomyces_mycophilus	0	0	0		s__Debaryomyces_mycophilus	0	0	0		s__Debaryomyces_mycophilus	0	0	0		s__Debaryomyces_mycophilus	11.7	31.2482888420399	0		s__Debaryomyces_mycophilus	6.4	16.2152191885689	0		s__Debaryomyces_mycophilus	2.2	4.84882574559152	0
106	s__Exophiala_oligosperma	0	0	0		s__Exophiala_oligosperma	0	0	0		s__Exophiala_oligosperma	0	0	0		s__Exophiala_oligosperma	4.4	11.1175536877498	0		s__Exophiala_oligosperma	0	0	0		s__Exophiala_oligosperma	1.4	4.42718872423573	0
107	g__Verticillium	104.8	234.339924041978	0		g__Verticillium	0	0	0		g__Verticillium	0	0	0		g__Verticillium	0	0	0		g__Verticillium	77.6	245.392746429066	0		g__Verticillium	0	0	0
108	s__Holtermanniella_takashimae	0	0	0		s__Holtermanniella_takashimae	0	0	0		s__Holtermanniella_takashimae	0	0	0		s__Holtermanniella_takashimae	0	0	0		s__Holtermanniella_takashimae	10.1	31.9390043677006	0		s__Holtermanniella_takashimae	0	0	0
109	s__Devriesia_pseudoamericana	0	0	0		s__Devriesia_pseudoamericana	0	0	0		s__Devriesia_pseudoamericana	142.4	318.41607999597	0		s__Devriesia_pseudoamericana	12	37.9473319220206	0		s__Devriesia_pseudoamericana	1.1	3.47850542618522	0		s__Devriesia_pseudoamericana	27.6	87.2788634206473	0
110	s__Rhinocladiella_sp	0	0	0		s__Rhinocladiella_sp	0	0	0		s__Rhinocladiella_sp	0	0	0		s__Rhinocladiella_sp	91.5	289.348405905407	0		s__Rhinocladiella_sp	69.8	155.86447104242	0		s__Rhinocladiella_sp	0	0	0
111	*s__Lophiostomataceae_sp	0	0	0		s__Lophiostomataceae_sp	0	0	0		s__Lophiostomataceae_sp	0	0	0		s__Lophiostomataceae_sp	0	0	0		s__Lophiostomataceae_sp	59.8	189.104204078069	0		s__Lophiostomataceae_sp	0	0	0
112	c__Eurotiomycetes	0	0	0		c__Eurotiomycetes	0	0	0		c__Eurotiomycetes	0	0	0		c__Eurotiomycetes	0	0	0		c__Eurotiomycetes	0.3	0.948683298050514	0		c__Eurotiomycetes	60	189.736659610103	0
113	g__Wallemia	0	0	0		g__Wallemia	0	0	0		g__Wallemia	0	0	0		g__Wallemia	1.9	6.00832755431992	0		g__Wallemia	0	0	0		g__Wallemia	0	0	0
114	f__Bionectriaceae	0	0	0		f__Bionectriaceae	0	0	0		f__Bionectriaceae	0	0	0		f__Bionectriaceae	0	0	0		f__Bionectriaceae	53.5	169.181854819008	0		f__Bionectriaceae	0	0	0
115	f__Auriculariales_fam_Incertae_sedis	0	0	0		f__Auriculariales_fam_Incertae_sedis	0	0	0		f__Auriculariales_fam_Incertae_sedis	109.6	245.073050333977	0		f__Auriculariales_fam_Incertae_sedis	0	0	0		f__Auriculariales_fam_Incertae_sedis	0	0	0		f__Auriculariales_fam_Incertae_sedis	0	0	0
116	g__Malassezia	13.4	29.9633108984972	0		g__Malassezia	0	0	0		g__Malassezia	0	0	0		g__Malassezia	6.3	19.9223492590608	0		g__Malassezia	1.7	5.37587202228624	0		g__Malassezia	56.1	171.855527179728	0
117	s__Aspergillus_proliferans	0	0	0		s__Aspergillus_proliferans	0	0	0		s__Aspergillus_proliferans	0	0	0		s__Aspergillus_proliferans	59.7	169.392410954236	0		s__Aspergillus_proliferans	0	0	0		s__Aspergillus_proliferans	0	0	0
118	g__Phanerochaete	0	0	0		g__Phanerochaete	0	0	0		g__Phanerochaete	0	0	0		g__Phanerochaete	2.9	9.1706052144883	0		g__Phanerochaete	0	0	0		g__Phanerochaete	0	0	0
119	s__Cladophialophora_sp	0	0	0		s__Cladophialophora_sp	0	0	0		s__Cladophialophora_sp	0	0	0		s__Cladophialophora_sp	0	0	0		s__Cladophialophora_sp	0.9	2.84604989415154	0		s__Cladophialophora_sp	52.1	164.754666094773	0
120	s__Cystobasidium_sp	0	0	0		s__Cystobasidium_sp	0	0	0		s__Cystobasidium_sp	0	0	0		s__Cystobasidium_sp	6.2	15.8450833594105	0		s__Cystobasidium_sp	0	0	0		s__Cystobasidium_sp	0	0	0
121	g__Neofusicoccum	25.4	54.0444261695876	0		g__Neofusicoccum	0	0	0		g__Neofusicoccum	0	0	0		g__Neofusicoccum	18.3	57.8696811810813	0		g__Neofusicoccum	0	0	0		g__Neofusicoccum	0.2	0.632455532033676	0
122	s__Exophiala_sp	0	0	0		s__Exophiala_sp	0	0	0		s__Exophiala_sp	0	0	0		s__Exophiala_sp	0	0	0		s__Exophiala_sp	37.5	118.585412256314	0		s__Exophiala_sp	0.9	2.84604989415154	0
123	s__Rhodotorula_diobovata	0	0	0		s__Rhodotorula_diobovata	0	0	0		s__Rhodotorula_diobovata	0	0	0		s__Rhodotorula_diobovata	33.4	105.620073849624	0		s__Rhodotorula_diobovata	0	0	0		s__Rhodotorula_diobovata	0	0	0
124	s__Eucasphaeria_capensis	0	0	0		s__Eucasphaeria_capensis	81	181.121506177483	0		s__Eucasphaeria_capensis	0	0	0		s__Eucasphaeria_capensis	0	0	0		s__Eucasphaeria_capensis	1.3	4.11096095821889	0		s__Eucasphaeria_capensis	0	0	0
125	s__Circinotrichum_maculiforme	5	7.07106781186548	0		s__Circinotrichum_maculiforme	85	169.109432025538	0		s__Circinotrichum_maculiforme	2	4.47213595499958	0		s__Circinotrichum_maculiforme	0	0	0		s__Circinotrichum_maculiforme	0	0	0		s__Circinotrichum_maculiforme	0	0	0
126	s__Cladosporium_fusiforme	0	0	0		s__Cladosporium_fusiforme	0	0	0		s__Cladosporium_fusiforme	0	0	0		s__Cladosporium_fusiforme	0	0	0		s__Cladosporium_fusiforme	0	0	0		s__Cladosporium_fusiforme	12.8	40.4771540501553	0
127	s__Sterigmatomyces_halophilus	0	0	0		s__Sterigmatomyces_halophilus	0	0	0		s__Sterigmatomyces_halophilus	0	0	0		s__Sterigmatomyces_halophilus	35.8	113.209540234028	0		s__Sterigmatomyces_halophilus	0	0	0		s__Sterigmatomyces_halophilus	0.9	2.84604989415154	0
128	s__Eutypa_flavovirens	0	0	0		s__Eutypa_flavovirens	0	0	0		s__Eutypa_flavovirens	0	0	0		s__Eutypa_flavovirens	0	0	0		s__Eutypa_flavovirens	46	110.871296756394	0		s__Eutypa_flavovirens	5.1	16.1276160668587	0
129	f__Glomerellaceae	1.2	2.68328157299975	0		f__Glomerellaceae	196	413.572847271191	0		f__Glomerellaceae	27	27.9105714739057	24		f__Glomerellaceae	0	0	0		f__Glomerellaceae	0	0	0		f__Glomerellaceae	0	0	0
130	f__Ceratobasidiaceae	0	0	0		f__Ceratobasidiaceae	0	0	0		f__Ceratobasidiaceae	0	0	0		f__Ceratobasidiaceae	34.3	108.466123743775	0		f__Ceratobasidiaceae	0	0	0		f__Ceratobasidiaceae	0	0	0
131	g__Podospora	0	0	0		g__Podospora	0	0	0		g__Podospora	0	0	0		g__Podospora	40.3	127.439789704786	0		g__Podospora	0	0	0		g__Podospora	0	0	0
132	s__Sistotremastrum_sp	0	0	0		s__Sistotremastrum_sp	22	49.1934955049954	0		s__Sistotremastrum_sp	0	0	0		s__Sistotremastrum_sp	0	0	0		s__Sistotremastrum_sp	0	0	0		s__Sistotremastrum_sp	0	0	0
133	s__Yamadazyma_triangularis	0	0	0		s__Yamadazyma_triangularis	0	0	0		s__Yamadazyma_triangularis	0	0	0		s__Yamadazyma_triangularis	30.4	96.1332408691188	0		s__Yamadazyma_triangularis	0	0	0		s__Yamadazyma_triangularis	0	0	0
134	*s__Sporidiobolales_fam_Incertae_sedis_sp	0	0	0		s__Sporidiobolales_fam_Incertae_sedis_sp	0	0	0		s__Sporidiobolales_fam_Incertae_sedis_sp	0	0	0		s__Sporidiobolales_fam_Incertae_sedis_sp	29.7	93.9196465070008	0		s__Sporidiobolales_fam_Incertae_sedis_sp	0	0	0		s__Sporidiobolales_fam_Incertae_sedis_sp	0	0	0
135	s__Wallemia_muriae	0	0	0		s__Wallemia_muriae	51.8	115.828321234489	0		s__Wallemia_muriae	0	0	0		s__Wallemia_muriae	28.5	90.1249133147988	0		s__Wallemia_muriae	0	0	0		s__Wallemia_muriae	0	0	0
136	s__Hyphoderma_nudicephalum	0	0	0		s__Hyphoderma_nudicephalum	0	0	0		s__Hyphoderma_nudicephalum	0	0	0		s__Hyphoderma_nudicephalum	27.8	87.9113189526809	0		s__Hyphoderma_nudicephalum	0	0	0		s__Hyphoderma_nudicephalum	0	0	0
137	s__Papiliotrema_pseudoalba	0	0	0		s__Papiliotrema_pseudoalba	0	0	0		s__Papiliotrema_pseudoalba	0	0	0		s__Papiliotrema_pseudoalba	0	0	0		s__Papiliotrema_pseudoalba	0	0	0		s__Papiliotrema_pseudoalba	2.3	7.27323861838727	0
138	g__Curvularia	0	0	0		g__Curvularia	0	0	0		g__Curvularia	0	0	0		g__Curvularia	0	0	0		g__Curvularia	25.3	80.00562480226	0		g__Curvularia	0	0	0
139	f__Nectriaceae	0	0	0		f__Nectriaceae	0	0	0		f__Nectriaceae	0	0	0		f__Nectriaceae	0	0	0		f__Nectriaceae	1.5	3.24037034920393	0		f__Nectriaceae	5.5	17.3925271309261	0
140	g__Paraconiothyrium	0	0	0		g__Paraconiothyrium	0	0	0		g__Paraconiothyrium	0.4	0.894427190999916	0		g__Paraconiothyrium	0	0	0		g__Paraconiothyrium	0	0	0		g__Paraconiothyrium	0	0	0
141	s__Saccharomyces_cerevisiae	0	0	0		s__Saccharomyces_cerevisiae	0	0	0		s__Saccharomyces_cerevisiae	0	0	0		s__Saccharomyces_cerevisiae	24.4	75.4191251901296	0		s__Saccharomyces_cerevisiae	0.9	2.84604989415154	0		s__Saccharomyces_cerevisiae	0	0	0
142	f__Peniophoraceae	0	0	0		f__Peniophoraceae	0	0	0		f__Peniophoraceae	0	0	0		f__Peniophoraceae	11	34.7850542618522	0		f__Peniophoraceae	0	0	0		f__Peniophoraceae	0	0	0
143	*s__Pleosporales_fam_Incertae_sedis_sp	0	0	0		s__Pleosporales_fam_Incertae_sedis_sp	0	0	0		s__Pleosporales_fam_Incertae_sedis_sp	0	0	0		s__Pleosporales_fam_Incertae_sedis_sp	0	0	0		s__Pleosporales_fam_Incertae_sedis_sp	2.3	7.27323861838727	0		s__Pleosporales_fam_Incertae_sedis_sp	36.9	116.688045660213	0
144	f__Diaporthaceae	0	0	0		f__Diaporthaceae	0	0	0		f__Diaporthaceae	0	0	0		f__Diaporthaceae	0	0	0		f__Diaporthaceae	4	12.6491106406735	0		f__Diaporthaceae	0.5	1.58113883008419	0
145	s__Periconia_pseudobyssoides	0	0	0		s__Periconia_pseudobyssoides	0	0	0		s__Periconia_pseudobyssoides	0	0	0		s__Periconia_pseudobyssoides	0	0	0		s__Periconia_pseudobyssoides	0	0	0		s__Periconia_pseudobyssoides	21.6	68.305197459637	0
146	s__Trichoderma_harzianum	0	0	0		s__Trichoderma_harzianum	0	0	0		s__Trichoderma_harzianum	42.6	95.256495841491	0		s__Trichoderma_harzianum	0	0	0		s__Trichoderma_harzianum	0	0	0		s__Trichoderma_harzianum	0	0	0
147	s__Glomerella_acutata	4.8	6.22093240599832	3		s__Glomerella_acutata	83	171.959297509614	0		s__Glomerella_acutata	50	56.9736781329765	38		s__Glomerella_acutata	2.7	5.25039681040078	0		s__Glomerella_acutata	1.5	4.74341649025257	0		s__Glomerella_acutata	0	0	0
148	s__Cladosporium_salinae	0	0	0		s__Cladosporium_salinae	0	0	0		s__Cladosporium_salinae	0	0	0		s__Cladosporium_salinae	0	0	0		s__Cladosporium_salinae	21.2	67.0402863955697	0		s__Cladosporium_salinae	0	0	0
149	*s__Phaeosphaeriaceae_sp	0	0	0		s__Phaeosphaeriaceae_sp	0	0	0		s__Phaeosphaeriaceae_sp	20.8	46.5102139319956	0		s__Phaeosphaeriaceae_sp	0	0	0		s__Phaeosphaeriaceae_sp	0	0	0		s__Phaeosphaeriaceae_sp	4.9	15.4951605348251	0
150	s__Apiotrichum_domesticum	0	0	0		s__Apiotrichum_domesticum	0	0	0		s__Apiotrichum_domesticum	0	0	0		s__Apiotrichum_domesticum	10.8	34.1525987298185	0		s__Apiotrichum_domesticum	0	0	0		s__Apiotrichum_domesticum	0	0	0
151	o__Dothideales	0	0	0		o__Dothideales	0	0	0		o__Dothideales	0	0	0		o__Dothideales	16.7	52.8100369248119	0		o__Dothideales	0	0	0		o__Dothideales	0	0	0
152	s__Neodevriesia_capensis	0	0	0		s__Neodevriesia_capensis	0	0	0		s__Neodevriesia_capensis	0	0	0		s__Neodevriesia_capensis	0	0	0		s__Neodevriesia_capensis	0	0	0		s__Neodevriesia_capensis	16.3	51.5451258607446	0
153	s__Pyrenochaeta_sp	0	0	0		s__Pyrenochaeta_sp	0	0	0		s__Pyrenochaeta_sp	0	0	0		s__Pyrenochaeta_sp	3.2	10.1192885125388	0		s__Pyrenochaeta_sp	0	0	0		s__Pyrenochaeta_sp	10	31.6227766016838	0
154	s__Gibellulopsis_chrysanthemi	0	0	0		s__Gibellulopsis_chrysanthemi	0	0	0		s__Gibellulopsis_chrysanthemi	0	0	0		s__Gibellulopsis_chrysanthemi	0	0	0		s__Gibellulopsis_chrysanthemi	1.2	3.79473319220206	0		s__Gibellulopsis_chrysanthemi	0	0	0
155	s__Diplodia_pseudoseriata	0	0	0		s__Diplodia_pseudoseriata	0	0	0		s__Diplodia_pseudoseriata	0	0	0		s__Diplodia_pseudoseriata	0	0	0		s__Diplodia_pseudoseriata	0	0	0		s__Diplodia_pseudoseriata	5.4	17.0762993649093	0
156	s__Penicillium_sp	0	0	0		s__Penicillium_sp	1	2.23606797749979	0		s__Penicillium_sp	9.4	21.019038988498	0		s__Penicillium_sp	0	0	0		s__Penicillium_sp	0.9	2.84604989415154	0		s__Penicillium_sp	1.3	4.11096095821889	0
157	s__Boeremia_exigua	0	0	0		s__Boeremia_exigua	0	0	0		s__Boeremia_exigua	0	0	0		s__Boeremia_exigua	0	0	0		s__Boeremia_exigua	0	0	0		s__Boeremia_exigua	7.5	23.7170824512628	0
158	f__Saccharomycetales_fam_Incertae_sedis	0	0	0		f__Saccharomycetales_fam_Incertae_sedis	9.2	20.5718253929981	0		f__Saccharomycetales_fam_Incertae_sedis	39	53.7401153701776	0		f__Saccharomycetales_fam_Incertae_sedis	0	0	0		f__Saccharomycetales_fam_Incertae_sedis	0	0	0		f__Saccharomycetales_fam_Incertae_sedis	0	0	0
159	g__Mucor	0	0	0		g__Mucor	0	0	0		g__Mucor	0	0	0		g__Mucor	0	0	0		g__Mucor	5.3	16.7600715988924	0		g__Mucor	0	0	0
160	f__Ophiostomataceae	0	0	0		f__Ophiostomataceae	0	0	0		f__Ophiostomataceae	0	0	0		f__Ophiostomataceae	0	0	0		f__Ophiostomataceae	12.1	38.2635596880374	0		f__Ophiostomataceae	0	0	0
161	s__Trichoderma_sp	0	0	0		s__Trichoderma_sp	0	0	0		s__Trichoderma_sp	22	49.1934955049954	0		s__Trichoderma_sp	0	0	0		s__Trichoderma_sp	0	0	0		s__Trichoderma_sp	0.4	1.26491106406735	0
162	s__Tetracladium_sp	0	0	0		s__Tetracladium_sp	0	0	0		s__Tetracladium_sp	0	0	0		s__Tetracladium_sp	0	0	0		s__Tetracladium_sp	0	0	0		s__Tetracladium_sp	10.2	32.2552321337175	0
163	s__Verrucocladosporium_dirinae	0	0	0		s__Verrucocladosporium_dirinae	0	0	0		s__Verrucocladosporium_dirinae	0	0	0		s__Verrucocladosporium_dirinae	0	0	0		s__Verrucocladosporium_dirinae	0	0	0		s__Verrucocladosporium_dirinae	9.4	29.7254100055828	0
164	s__Curvularia_tsudae	0	0	0		s__Curvularia_tsudae	0	0	0		s__Curvularia_tsudae	0	0	0		s__Curvularia_tsudae	0	0	0		s__Curvularia_tsudae	0	0	0		s__Curvularia_tsudae	9.4	29.7254100055828	0
165	s__Monographella_cucumerina	0	0	0		s__Monographella_cucumerina	0	0	0		s__Monographella_cucumerina	0	0	0		s__Monographella_cucumerina	0	0	0		s__Monographella_cucumerina	0	0	0		s__Monographella_cucumerina	9.3	29.4091822395659	0
166	s__Fusarium_solani	0	0	0		s__Fusarium_solani	0	0	0		s__Fusarium_solani	0	0	0		s__Fusarium_solani	0	0	0		s__Fusarium_solani	0	0	0		s__Fusarium_solani	1.2	3.79473319220206	0
167	f__Mycosphaerellaceae	0.4	0.894427190999916	0		f__Mycosphaerellaceae	0.4	0.894427190999916	0		f__Mycosphaerellaceae	0	0	0		f__Mycosphaerellaceae	0	0	0		f__Mycosphaerellaceae	2.3	7.27323861838727	0		f__Mycosphaerellaceae	3.6	11.3841995766062	0
168	s__Rozellomycota_sp	0	0	0		s__Rozellomycota_sp	0	0	0		s__Rozellomycota_sp	0	0	0		s__Rozellomycota_sp	0	0	0		s__Rozellomycota_sp	0	0	0		s__Rozellomycota_sp	8.4	26.5631323454144	0
169	s__Colletotrichum_acerbum	0	0	0		s__Colletotrichum_acerbum	16	35.7770876399966	0		s__Colletotrichum_acerbum	12.8	18.0333025261598	0		s__Colletotrichum_acerbum	0	0	0		s__Colletotrichum_acerbum	0	0	0		s__Colletotrichum_acerbum	0	0	0
170	s__Ramularia_stellenboschensis	0	0	0		s__Ramularia_stellenboschensis	0	0	0		s__Ramularia_stellenboschensis	13.4	29.9633108984972	0		s__Ramularia_stellenboschensis	0	0	0		s__Ramularia_stellenboschensis	0	0	0		s__Ramularia_stellenboschensis	0	0	0
171	s__Cyphellophora_reptans	0	0	0		s__Cyphellophora_reptans	0	0	0		s__Cyphellophora_reptans	0	0	0		s__Cyphellophora_reptans	0	0	0		s__Cyphellophora_reptans	2.4	7.58946638440411	0		s__Cyphellophora_reptans	0	0	0
172	s__Hanseniaspora_sp	0.4	0.894427190999916	0		s__Hanseniaspora_sp	11.4	25.4911749434976	0		s__Hanseniaspora_sp	0	0	0		s__Hanseniaspora_sp	0	0	0		s__Hanseniaspora_sp	0	0	0		s__Hanseniaspora_sp	0	0	0
173	*s__Malasseziales_sp	0	0	0		s__Malasseziales_sp	0	0	0		s__Malasseziales_sp	0	0	0		s__Malasseziales_sp	0.4	1.26491106406735	0		s__Malasseziales_sp	0	0	0		s__Malasseziales_sp	0	0	0
174	s__Ascobolus_sp	0	0	0		s__Ascobolus_sp	0	0	0		s__Ascobolus_sp	0	0	0		s__Ascobolus_sp	0	0	0		s__Ascobolus_sp	0	0	0		s__Ascobolus_sp	4.4	13.9140217047409	0
175	s__Blumeria_graminis	0	0	0		s__Blumeria_graminis	0	0	0		s__Blumeria_graminis	0	0	0		s__Blumeria_graminis	5.3	16.7600715988924	0		s__Blumeria_graminis	0	0	0		s__Blumeria_graminis	0	0	0
176	s__Devriesia_sp	0	0	0		s__Devriesia_sp	0	0	0		s__Devriesia_sp	0	0	0		s__Devriesia_sp	0	0	0		s__Devriesia_sp	2.6	8.22192191643778	0		s__Devriesia_sp	5.3	16.7600715988924	0
177	s__Catenulostroma_hermanusense	0	0	0		s__Catenulostroma_hermanusense	0	0	0		s__Catenulostroma_hermanusense	0	0	0		s__Catenulostroma_hermanusense	0	0	0		s__Catenulostroma_hermanusense	0	0	0		s__Catenulostroma_hermanusense	3.1	9.80306074652198	0
178	s__Aspergillus_penicillioides	0	0	0		s__Aspergillus_penicillioides	0	0	0		s__Aspergillus_penicillioides	9.6	21.466252583998	0		s__Aspergillus_penicillioides	0	0	0		s__Aspergillus_penicillioides	0	0	0		s__Aspergillus_penicillioides	1	3.16227766016838	0
179	s__Epicoccum_pimprinum	0	0	0		s__Epicoccum_pimprinum	9.6	21.466252583998	0		s__Epicoccum_pimprinum	0	0	0		s__Epicoccum_pimprinum	0	0	0		s__Epicoccum_pimprinum	0	0	0		s__Epicoccum_pimprinum	0	0	0
180	g__Rhodotorula	0	0	0		g__Rhodotorula	0	0	0		g__Rhodotorula	0	0	0		g__Rhodotorula	0	0	0		g__Rhodotorula	1	3.16227766016838	0		g__Rhodotorula	0	0	0
181	s__Meira_nashicola	0	0	0		s__Meira_nashicola	5.6	12.5219806739988	0		s__Meira_nashicola	0	0	0		s__Meira_nashicola	1	3.16227766016838	0		s__Meira_nashicola	0	0	0		s__Meira_nashicola	1.4	4.42718872423573	0
182	s__Aspergillus_amstelodami	0	0	0		s__Aspergillus_amstelodami	0	0	0		s__Aspergillus_amstelodami	0	0	0		s__Aspergillus_amstelodami	0	0	0		s__Aspergillus_amstelodami	0	0	0		s__Aspergillus_amstelodami	3.8	12.0166551086398	0
183	g__Exobasidium	0	0	0		g__Exobasidium	0	0	0		g__Exobasidium	6.4	14.3108350559987	0		g__Exobasidium	0	0	0		g__Exobasidium	0	0	0		g__Exobasidium	0	0	0
184	s__Fellomyces_penicillatus	0	0	0		s__Fellomyces_penicillatus	0	0	0		s__Fellomyces_penicillatus	0	0	0		s__Fellomyces_penicillatus	0	0	0		s__Fellomyces_penicillatus	0	0	0		s__Fellomyces_penicillatus	3.2	10.1192885125388	0
185	s__Naganishia_randhawae	0	0	0		s__Naganishia_randhawae	0	0	0		s__Naganishia_randhawae	0	0	0		s__Naganishia_randhawae	0	0	0		s__Naganishia_randhawae	0	0	0		s__Naganishia_randhawae	3.2	10.1192885125388	0
186	s__Itersonilia_pannonica	0	0	0		s__Itersonilia_pannonica	0	0	0		s__Itersonilia_pannonica	6.2	13.8636214604987	0		s__Itersonilia_pannonica	0	0	0		s__Itersonilia_pannonica	0	0	0		s__Itersonilia_pannonica	0	0	0
187	g__Hannaella	0	0	0		g__Hannaella	0	0	0		g__Hannaella	0	0	0		g__Hannaella	0	0	0		g__Hannaella	3	9.48683298050514	0		g__Hannaella	0	0	0
188	s__Phlebiopsis_gigantea	0	0	0		s__Phlebiopsis_gigantea	0	0	0		s__Phlebiopsis_gigantea	5.8	12.9691942694988	0		s__Phlebiopsis_gigantea	0	0	0		s__Phlebiopsis_gigantea	0	0	0		s__Phlebiopsis_gigantea	0	0	0
189	s__Heterobasidion_irregulare	0	0	0		s__Heterobasidion_irregulare	0	0	0		s__Heterobasidion_irregulare	5.8	12.9691942694988	0		s__Heterobasidion_irregulare	0	0	0		s__Heterobasidion_irregulare	0	0	0		s__Heterobasidion_irregulare	0	0	0
190	*s__Leptosphaeriaceae_sp	0	0	0		s__Leptosphaeriaceae_sp	0	0	0		s__Leptosphaeriaceae_sp	0	0	0		s__Leptosphaeriaceae_sp	1.3	4.11096095821889	0		s__Leptosphaeriaceae_sp	0.8	2.5298221281347	0		s__Leptosphaeriaceae_sp	0	0	0
191	g__Cytospora	0	0	0		g__Cytospora	0	0	0		g__Cytospora	0	0	0		g__Cytospora	0	0	0		g__Cytospora	2.1	6.6407830863536	0		g__Cytospora	0	0	0
192	s__Pyrenochaeta_keratinophila	0	0	0		s__Pyrenochaeta_keratinophila	0	0	0		s__Pyrenochaeta_keratinophila	0	0	0		s__Pyrenochaeta_keratinophila	0	0	0		s__Pyrenochaeta_keratinophila	0.9	2.84604989415154	0		s__Pyrenochaeta_keratinophila	0	0	0
193	s__Candida_orthopsilosis	0	0	0		s__Candida_orthopsilosis	0	0	0		s__Candida_orthopsilosis	0	0	0		s__Candida_orthopsilosis	0	0	0		s__Candida_orthopsilosis	0	0	0		s__Candida_orthopsilosis	2	6.32455532033676	0
194	s__Ceratobasidium_cornigerum	0	0	0		s__Ceratobasidium_cornigerum	0	0	0		s__Ceratobasidium_cornigerum	0	0	0		s__Ceratobasidium_cornigerum	1	3.16227766016838	0		s__Ceratobasidium_cornigerum	0	0	0		s__Ceratobasidium_cornigerum	0	0	0
195	s__Trichosporon_asahii	0	0	0		s__Trichosporon_asahii	0	0	0		s__Trichosporon_asahii	0	0	0		s__Trichosporon_asahii	1.8	5.69209978830308	0		s__Trichosporon_asahii	0	0	0		s__Trichosporon_asahii	0	0	0
196	g__Apiotrichum	0	0	0		g__Apiotrichum	0	0	0		g__Apiotrichum	0	0	0		g__Apiotrichum	1.7	5.37587202228624	0		g__Apiotrichum	0	0	0		g__Apiotrichum	0	0	0
197	*s__Cystobasidiomycetes_sp	0	0	0		s__Cystobasidiomycetes_sp	0	0	0		s__Cystobasidiomycetes_sp	0	0	0		s__Cystobasidiomycetes_sp	1.7	5.37587202228624	0		s__Cystobasidiomycetes_sp	0.9	2.84604989415154	0		s__Cystobasidiomycetes_sp	0	0	0
198	s__Hannaella_sp	0	0	0		s__Hannaella_sp	0	0	0		s__Hannaella_sp	0	0	0		s__Hannaella_sp	0	0	0		s__Hannaella_sp	1.6	5.05964425626941	0		s__Hannaella_sp	0	0	0
199	*s__Capnodiales_sp	0	0	0		s__Capnodiales_sp	0	0	0		s__Capnodiales_sp	0	0	0		s__Capnodiales_sp	0	0	0		s__Capnodiales_sp	1.5	4.74341649025257	0		s__Capnodiales_sp	0	0	0
200	s__Absidia_sp	0	0	0		s__Absidia_sp	0	0	0		s__Absidia_sp	0	0	0		s__Absidia_sp	0	0	0		s__Absidia_sp	1.5	4.74341649025257	0		s__Absidia_sp	0	0	0
201	s__Rhodotorula_nothofagi	0	0	0		s__Rhodotorula_nothofagi	0	0	0		s__Rhodotorula_nothofagi	0	0	0		s__Rhodotorula_nothofagi	0	0	0		s__Rhodotorula_nothofagi	0.3	0.948683298050514	0		s__Rhodotorula_nothofagi	0	0	0
202	*s__Rutstroemiaceae_sp	0	0	0		s__Rutstroemiaceae_sp	0	0	0		s__Rutstroemiaceae_sp	0	0	0		s__Rutstroemiaceae_sp	0	0	0		s__Rutstroemiaceae_sp	0	0	0		s__Rutstroemiaceae_sp	1.4	4.42718872423573	0
203	g__Alternaria	0.6	1.34164078649987	0		g__Alternaria	1.6	3.57770876399966	0		g__Alternaria	2.6	5.81377674149945	0		g__Alternaria	0	0	0		g__Alternaria	0	0	0		g__Alternaria	0	0	0
204	s__Colacogloea_sp	0	0	0		s__Colacogloea_sp	0	0	0		s__Colacogloea_sp	0	0	0		s__Colacogloea_sp	0	0	0		s__Colacogloea_sp	1.2	3.79473319220206	0		s__Colacogloea_sp	0	0	0
205	f__Orbiliaceae	0	0	0		f__Orbiliaceae	0	0	0		f__Orbiliaceae	0	0	0		f__Orbiliaceae	0	0	0		f__Orbiliaceae	0	0	0		f__Orbiliaceae	1.2	3.79473319220206	0
206	s__Cryptovalsa_ampelina	0	0	0		s__Cryptovalsa_ampelina	0	0	0		s__Cryptovalsa_ampelina	0	0	0		s__Cryptovalsa_ampelina	0	0	0		s__Cryptovalsa_ampelina	0.9	2.84604989415154	0		s__Cryptovalsa_ampelina	0	0	0
207	s__Cytospora_sp	0	0	0		s__Cytospora_sp	0	0	0		s__Cytospora_sp	0	0	0		s__Cytospora_sp	0	0	0		s__Cytospora_sp	0.8	2.5298221281347	0		s__Cytospora_sp	0	0	0
208	s__Phialemoniopsis_curvata	0	0	0		s__Phialemoniopsis_curvata	0	0	0		s__Phialemoniopsis_curvata	0	0	0		s__Phialemoniopsis_curvata	0	0	0		s__Phialemoniopsis_curvata	0	0	0		s__Phialemoniopsis_curvata	0.8	2.5298221281347	0
209	s__Trametes_hirsuta	0	0	0		s__Trametes_hirsuta	0	0	0		s__Trametes_hirsuta	0	0	0		s__Trametes_hirsuta	0	0	0		s__Trametes_hirsuta	0	0	0		s__Trametes_hirsuta	0.6	1.89736659610103	0
210	s__Engyodontium_album	0	0	0		s__Engyodontium_album	0	0	0		s__Engyodontium_album	0	0	0		s__Engyodontium_album	0	0	0		s__Engyodontium_album	0	0	0		s__Engyodontium_album	0.5	1.58113883008419	0
211	g__Xanthoria	0	0	0		g__Xanthoria	0	0	0		g__Xanthoria	0	0	0		g__Xanthoria	0.3	0.948683298050514	0		g__Xanthoria	0	0	0		g__Xanthoria	0	0	0
212	s__Scheffersomyces_spartinae	0	0	0		s__Scheffersomyces_spartinae	0	0	0		s__Scheffersomyces_spartinae	0	0	0		s__Scheffersomyces_spartinae	0	0	0		s__Scheffersomyces_spartinae	0	0	0		s__Scheffersomyces_spartinae	0.3	0.948683298050514	0
213	s__Cyphellophora_europaea	0	0	0		s__Cyphellophora_europaea	0	0	0		s__Cyphellophora_europaea	0	0	0		s__Cyphellophora_europaea	0	0	0		s__Cyphellophora_europaea	0	0	0		s__Cyphellophora_europaea	0.3	0.948683298050514	0
214	o__Diaporthales	0	0	0		o__Diaporthales	0	0	0		o__Diaporthales	0.4	0.894427190999916	0		o__Diaporthales	0	0	0		o__Diaporthales	0	0	0		o__Diaporthales	0	0	0
215	g__Diaporthe	0	0	0		g__Diaporthe	0	0	0		g__Diaporthe	0.4	0.894427190999916	0		g__Diaporthe	0	0	0		g__Diaporthe	0	0	0		g__Diaporthe	0	0	0
216	s__Aspergillus_conicus	0	0	0		s__Aspergillus_conicus	0	0	0		s__Aspergillus_conicus	0	0	0		s__Aspergillus_conicus	0.2	0.632455532033676	0		s__Aspergillus_conicus	0	0	0		s__Aspergillus_conicus	0	0	0
217	s__Knufia_tsunedae	0	0	0		s__Knufia_tsunedae	0	0	0		s__Knufia_tsunedae	0	0	0		s__Knufia_tsunedae	0	0	0		s__Knufia_tsunedae	0.2	0.632455532033676	0		s__Knufia_tsunedae	0	0	0
218	s__Knufia_epidermidis	0	0	0		s__Knufia_epidermidis	0	0	0		s__Knufia_epidermidis	0	0	0		s__Knufia_epidermidis	0	0	0		s__Knufia_epidermidis	0	0	0		s__Knufia_epidermidis	0.2	0.632455532033676	0
219	s__Clitopilus_sp	0	0	0		s__Clitopilus_sp	0	0	0		s__Clitopilus_sp	0	0	0		s__Clitopilus_sp	0	0	0		s__Clitopilus_sp	0.2	0.632455532033676	0		s__Clitopilus_sp	0	0	0
	* = artifacts, such as taxa assigned to species level (s__) but belonging to order/class/family level were considered outliers and omitted from the analyses. Such artifact are still present in this document for data consistency.
